# Supplementary material for: Gene Expression in Aphelid Zoospores Reveals Their Transcriptional and Translational Activity and Alacrity for Invasion
Source: J Fungi (Basel). 2025 Jan 16;11(1):68. doi: 10.3390/jof11010068 (PMC11767097; doi:10.3390/jof11010068)
Supplement: Supplementary file 1 [file jof-11-00068-s001.zip › Table S1.xlsx]

## Sheet: Expression level 10 times more 
Table S1. 589 genes with expression levels more than 10 times higher than the median and their division into 24 functional categories according to COG terminology.
Gene ID (Pozdnyakov et al., 2023)	RPM	Ratio of RPM to median value	Functional category	Source of annotation
				PFAM	InterPro	EggNog	COG	GO Terms	BLAST search (blastp)
OR609_000594	52768.2	2512.8	Chromatin structure and dynamics						mismatch base pair and cruciform DNA recognition protein Hmp1
OR609_002496	34683.7	1651.6	Function unknown (specific for A. insulamus)						Function unknown (specific for A. insulamus)
OR609_002493	27466.5	1307.9	Function unknown (specific for A. insulamus)						Function unknown (specific for A. insulamus)
OR609_003635	25197	1199.9	Function unknown (specific for A. insulamus)						Function unknown (specific for A. insulamus)
OR609_003752	21220.1	1010.5	Function unknown (specific for A. insulamus)						Function unknown (specific for A. insulamus)
OR609_004591	21073.4	1003.5	Function unknown (specific for A. insulamus)						Function unknown (specific for A. insulamus)
OR609_002381	14770.2	703.3	Function unknown (specific for aphelids)						Function unknown (specific for aphelids)
OR609_002513	14121.6	672.5	Function unknown (specific for A. insulamus)						Function unknown (specific for A. insulamus)
OR609_000024	13725.9	653.6	Posttranslational modification, protein turnover, chaperones	PF00011;PF17886	IPR002068 Alpha crystallin/Hsp20 domain;IPR008978 HSP20-like chaperone;IPR031107 None	ENOG501RH6E	O:(O) Posttranslational modification, protein turnover, chaperones
OR609_001871	9414.7	448.3	Carbohydrate transport and metabolism; Polysacharid destruction.		IPR000805 Glycoside hydrolase family 26;IPR017853 Glycoside hydrolase superfamily
OR609_003701	9254.4	440.7	Carbohydrate transport and metabolism; Polysacharid destruction.		IPR000805 Glycoside hydrolase family 26;IPR017853 Glycoside hydrolase superfamily;IPR022790 Glycosyl hydrolase family 26 domain
OR609_002264	9155	436	Signal transduction mechanisms	PF00188	IPR001283 Cysteine-rich secretory protein-related;IPR014044 CAP domain;IPR018244 Allergen V5/Tpx-1-related, conserved site;IPR035940 CAP superfamily	ENOG503NZQD	S:(S) Function unknown	GO_component: GO:0005576 - extracellular region [Evidence IEA]
OR609_002842	7843.6	373.5	Function unknown (specific for A. insulamus)						Function unknown (specific for A. insulamus)
OR609_005034	6947.2	330.8	Signal transduction mechanisms	PF00018;PF07653;PF14604	IPR001452 SH3 domain;IPR035522 Sho1, SH3 domain;IPR036028 SH3-like domain superfamily	ENOG503NYIA	T:(T) Signal transduction mechanisms	GO_function: GO:0005515 - protein binding [Evidence IEA]
OR609_003975	6121.7	291.5	Function unknown (specific for A. insulamus)						Function unknown (specific for A. insulamus)
OR609_000374	5887.3	280.3	Signal transduction mechanisms	PF02221	IPR003172 MD-2-related lipid-recognition domain;IPR014756 Immunoglobulin E-set;IPR039670 Sterol transport protein NPC2-like
OR609_001445	5475.7	260.7	Сhitin sinthesys		IPR001002 Chitin-binding, type 1;IPR036861 Endochitinase-like superfamily
OR609_000706	5429	258.5	Signal transduction mechanisms	PF02221	IPR003172 MD-2-related lipid-recognition domain;IPR014756 Immunoglobulin E-set;IPR036846 GM2-AP, lipid-recognition domain superfamily;IPR039670 Sterol transport protein NPC2-like
OR609_005477	4629.7	220.5	Function unknown (specific for A. insulamus)						Function unknown (specific for A. insulamus)
OR609_004482	4217.4	200.8	Carbohydrate transport and metabolism; Polysacharid destruction.	PF01522	IPR002509 NodB homology domain;IPR011330 Glycoside hydrolase/deacetylase, beta/alpha-barrel
OR609_004160	4069.2	193.8	Function unknown (specific for A. insulamus)						Function unknown (specific for A. insulamus)
OR609_000906	3986.5	189.8	Function unknown (specific for A. insulamus)						Function unknown (specific for A. insulamus)
OR609_002382	3966.4	188.9	Function unknown (specific for A. insulamus)						Function unknown (specific for A. insulamus)
OR609_004176	3925.3	186.9	Function unknown (specific for A. insulamus)						Function unknown (specific for A. insulamus)
OR609_007286	3851.1	183.4	Function unknown (specific for A. insulamus)						Function unknown (specific for A. insulamus)
OR609_005159	3799.1	180.9	Posttranslational modification, protein turnover, chaperones	PF00026	IPR001461 Aspartic peptidase A1 family;IPR001969 Aspartic peptidase, active site;IPR021109 Aspartic peptidase domain superfamily;IPR033121 Peptidase family A1 domain	ENOG503NW5J	O:(O) Posttranslational modification, protein turnover, chaperones	GO_function: GO:0004190 - aspartic-type endopeptidase activity [Evidence IEA];GO_process: GO:0006508 - proteolysis [Evidence IEA]
OR609_007434	3736	177.9	Carbohydrate transport and metabolism; Polysacharid destruction.		IPR000805 Glycoside hydrolase family 26;IPR017853 Glycoside hydrolase superfamily;IPR022790 Glycosyl hydrolase family 26 domain
OR609_003691	3528.2	168	Carbohydrate transport and metabolism; Polysacharid destruction.		IPR000805 Glycoside hydrolase family 26;IPR017853 Glycoside hydrolase superfamily;IPR022790 Glycosyl hydrolase family 26 domain
OR609_002634	3527.5	168	Posttranslational modification, protein turnover, chaperones	PF00012;PF06723	IPR013126 Heat shock protein 70 family;IPR018181 Heat shock protein 70, conserved site;IPR029047 Heat shock protein 70kD, peptide-binding domain superfamily;IPR029048 Heat shock protein 70kD, C-terminal domain superfamily;IPR043129 ATPase, nucleotide binding domain	ENOG503NVJE	O:(O) Posttranslational modification, protein turnover, chaperones	GO_function: GO:0016887 - ATPase [Evidence IEA];GO_function: GO:0005524 - ATP binding [Evidence IEA]
OR609_005637	3471.7	165.3	Transcription; Chromatin structure and dynamics; Translation, ribosomal structure and biogenesis	PF00098;PF13650;PF13975;PF19259	IPR001878 Zinc finger, CCHC-type;IPR001995 Peptidase A2A, retrovirus, catalytic;IPR021109 Aspartic peptidase domain superfamily;IPR036875 Zinc finger, CCHC-type superfamily
OR609_002380	3466.9	165.1	Function unknown (specific for A. insulamus)						Function unknown (specific for A. insulamus)
OR609_005812	3232.3	153.9	Posttranslational modification, protein turnover, chaperones	PF00183;PF02518;PF13589	IPR001404 Heat shock protein Hsp90 family;IPR003594 Histidine kinase/HSP90-like ATPase;IPR019805 Heat shock protein Hsp90, conserved site;IPR020568 Ribosomal protein S5 domain 2-type fold;IPR020575 Heat shock protein Hsp90, N-terminal;IPR036890 Histidine kinase/HSP90-like ATPase superfamily;IPR037196 HSP90, C-terminal domain	ENOG503NW2G	O:(O) Posttranslational modification, protein turnover, chaperones	GO_function: GO:0051082 - unfolded protein binding [Evidence IEA];GO_function: GO:0016887 - ATPase [Evidence IEA];GO_function: GO:0005524 - ATP binding [Evidence IEA];GO_process: GO:0006457 - protein folding [Evidence IEA]
OR609_001705	3048	145.1	Signal transduction mechanisms						receptor-interacting serine/threonine-protein kinase 4
OR609_006431	3037.5	144.6	Function unknown (specific for fungi)						Function unknown (specific for fungi)
OR609_004004	3011.1	143.4	Function unknown (specific for A. insulamus)						Function unknown (specific for A. insulamus)
OR609_004979	2936.8	139.8	Function unknown (specific for A. insulamus)						Function unknown (specific for A. insulamus)
OR609_001869	2931.4	139.6	Signal transduction mechanisms	PF01027	IPR006214 Bax inhibitor 1-related	ENOG503BKNH	T:(T) Signal transduction mechanisms
OR609_000090	2903	138.2	Signal transduction mechanisms	PF03351;PF16010	IPR005018 DOMON domain
OR609_000101	2902.5	138.2	Signal transduction mechanisms	PF01754	IPR000058 Zinc finger, AN1-type;IPR002653 Zinc finger, A20-type;IPR035896 AN1-like Zinc finger	ENOG503P63C	S:(S) Function unknown	GO_function: GO:0008270 - zinc ion binding [Evidence IEA];GO_function: GO:0003677 - DNA binding [Evidence IEA]
OR609_001355	2873	136.8	Posttranslational modification, protein turnover, chaperones	PF02128;PF07504	IPR001842 Peptidase M36, fungalysin;IPR011096 FTP domain;IPR027268 Peptidase M4/M1, CTD superfamily	ENOG503NUPR	O:(O) Posttranslational modification, protein turnover, chaperones	GO_component: GO:0005615 - extracellular space [Evidence IEA];GO_function: GO:0008270 - zinc ion binding [Evidence IEA];GO_function: GO:0004222 - metalloendopeptidase activity [Evidence IEA]
OR609_002508	2788.9	132.8	Cytoskeleton						Actin cytoskeleton-regulatory complex protein pan1
OR609_006209	2774.7	132.1	Posttranslational modification, protein turnover, chaperones	PF00089	IPR001254 Serine proteases, trypsin domain;IPR001314 Peptidase S1A, chymotrypsin family;IPR009003 Peptidase S1, PA clan;IPR018114 Serine proteases, trypsin family, histidine active site;IPR033116 Serine proteases, trypsin family, serine active site;IPR043504 Peptidase S1, PA clan, chymotrypsin-like fold	ENOG502GN18	O:(O) Posttranslational modification, protein turnover, chaperones	GO_function: GO:0004252 - serine-type endopeptidase activity [Evidence IEA];GO_process: GO:0006508 - proteolysis [Evidence IEA]
OR609_006346	2728.6	129.9	Signal transduction mechanisms	PF00036;PF13499	IPR002048 EF-hand domain;IPR011992 EF-hand domain pair;IPR018247 EF-Hand 1, calcium-binding site;IPR040365 EF-hand domain-containing protein D1/2	ENOG503BHRZ	S:(S) Function unknown	GO_function: GO:0005509 - calcium ion binding [Evidence IEA]
OR609_002670	2712	129.1	Translation, ribosomal structure and biogenesis	PF00428	IPR038716 Ribosomal protein P1/P2, N-terminal domain	ENOG503P5HS	J:(J) Translation, ribosomal structure and biogenesis
OR609_005527	2673.9	127.3	Cytoskeleton	PF00235	IPR005455 Profilin;IPR027310 Profilin conserved site;IPR036140 Profilin superfamily	ENOG503P5G2	Z:(Z) Cytoskeleton	GO_function: GO:0003779 - actin binding [Evidence IEA]
OR609_000873	2630.7	125.3	Translation, ribosomal structure and biogenesis	PF03297	IPR004977 Ribosomal protein S25;IPR036390 Winged helix DNA-binding domain superfamily	ENOG503P5PV	J:(J) Translation, ribosomal structure and biogenesis
OR609_001315	2576.2	122.7	Function unknown (specific for A. insulamus)						Function unknown (specific for A. insulamus)
OR609_006522	2502.4	119.2	Carbohydrate transport and metabolism; Polysacharid destruction.		IPR017853 Glycoside hydrolase superfamily
OR609_006861	2476.8	117.9	Function unknown (specific for fungi)	PF03640	IPR005297 Lipoprotein repeat	ENOG501SFSE	S:(S) Function unknown
OR609_000611	2421.9	115.3	Function unknown (specific for A. insulamus)						Function unknown (specific for A. insulamus)
OR609_004199	2345.1	111.7	Carbohydrate transport and metabolism	PF00232	IPR001360 Glycoside hydrolase family 1;IPR017853 Glycoside hydrolase superfamily;IPR018120 Glycoside hydrolase family 1, active site	ENOG503G9H2	G:(G) Carbohydrate transport and metabolism	GO_function: GO:0004553 - hydrolase activity, hydrolyzing O-glycosyl compounds [Evidence IEA];GO_process: GO:0005975 - carbohydrate metabolic process [Evidence IEA]
OR609_006007	2247.5	107	Function unknown (specific for A. insulamus)						Function unknown (specific for A. insulamus)
OR609_004671	2247.1	107	Cytoskeleton	PF02991;PF04110	IPR004241 Autophagy protein Atg8 ubiquitin-like;IPR029071 Ubiquitin-like domain superfamily	ENOG503P2RB	Z:(Z) Cytoskeleton
OR609_000241	2211.9	105.3	Function unknown (specific for A. insulamus)						Function unknown (specific for A. insulamus)
OR609_002653	2205.6	105	Transcription	PF00170;PF07716	IPR004827 Basic-leucine zipper domain
OR609_003938	2177.9	103.7	Posttranslational modification, protein turnover, chaperones	PF00009;PF00350;PF01926	IPR005225 Small GTP-binding protein domain;IPR022812 Dynamin;IPR027094 Mitofusin family;IPR027417 P-loop containing nucleoside triphosphate hydrolase;IPR030381 Dynamin-type guanine nucleotide-binding (G) domain	ENOG503NU0P	O:(O) Posttranslational modification, protein turnover, chaperones	GO_function: GO:0003924 - GTPase activity [Evidence IEA];GO_function: GO:0005525 - GTP binding [Evidence IEA]
OR609_001410	2007.6	95.6	Defense mechanisms	PF01027	IPR006214 Bax inhibitor 1-related	ENOG5038HVR	V:(V) Defense mechanisms
OR609_000583	1972.5	93.9	Cell cycle control, cell division, chromosome partitioning; Cytoskeleton		IPR034751 Yippee domain;IPR039058 Yippee family	ENOG503P56Y	S:(S) Function unknown
OR609_004280	1967.2	93.7	Intracellular trafficking, secretion, and vesicular transport	PF00025;PF00071;PF01926;PF04670;PF08477;PF09439	IPR005225 Small GTP-binding protein domain;IPR006689 Small GTPase superfamily, ARF/SAR type;IPR027417 P-loop containing nucleoside triphosphate hydrolase	ENOG503NVWA	U:(U) Intracellular trafficking, secretion, and vesicular transport	GO_function: GO:0003924 - GTPase activity [Evidence IEA];GO_function: GO:0005525 - GTP binding [Evidence IEA]
OR609_007733	1958.9	93.3	Function unknown (specific for aphelids)						Function unknown (specific for aphelids)
OR609_006189	1942.4	92.5	Signal transduction mechanisms	PF13202;PF13405;PF13499;PF13833	IPR002048 EF-hand domain;IPR011992 EF-hand domain pair;IPR018247 EF-Hand 1, calcium-binding site;IPR028846 Recoverin family	ENOG503PAPW	T:(T) Signal transduction mechanisms	GO_function: GO:0005509 - calcium ion binding [Evidence IEA]
OR609_003828	1939.3	92.3	Function unknown (specific for A. insulamus)						Function unknown (specific for A. insulamus)
OR609_006571	1932.2	92	Cytoskeleton	PF00091;PF03953	IPR000217 Tubulin;IPR002453 Beta tubulin;IPR003008 Tubulin/FtsZ, GTPase domain;IPR008280 Tubulin/FtsZ, C-terminal;IPR013838 Beta tubulin, autoregulation binding site;IPR017975 Tubulin, conserved site;IPR018316 Tubulin/FtsZ, 2-layer sandwich domain;IPR023123 Tubulin, C-terminal;IPR036525 Tubulin/FtsZ, GTPase domain superfamily;IPR037103 Tubulin/FtsZ-like, C-terminal domain	ENOG503NVXK	Z:(Z) Cytoskeleton	GO_component: GO:0005874 - microtubule [Evidence IEA];GO_function: GO:0005200 - structural constituent of cytoskeleton [Evidence IEA];GO_function: GO:0005525 - GTP binding [Evidence IEA];GO_process: GO:0007017 - microtubule-based process [Evidence IEA]
OR609_005360	1882.9	89.7	Function unknown (specific for A. insulamus)						Function unknown (specific for A. insulamus)
OR609_000717	1882.4	89.6	Cell wall/membrane/envelope biogenesis	PF10342	IPR018466 Yeast cell wall synthesis Kre9/Knh1-like, N-terminal
OR609_000492	1869.7	89	Intracellular trafficking, secretion, and vesicular transport	PF00025;PF00071	IPR001806 Small GTPase;IPR005225 Small GTP-binding protein domain;IPR027417 P-loop containing nucleoside triphosphate hydrolase	ENOG503P24C	U:(U) Intracellular trafficking, secretion, and vesicular transport	GO_function: GO:0003924 - GTPase activity [Evidence IEA];GO_function: GO:0005525 - GTP binding [Evidence IEA]
OR609_005905	1861.3	88.6	Function unknown (specific for A. insulamus)						Function unknown (specific for A. insulamus)
OR609_004255	1849.8	88.1	Cytoskeleton		IPR015915 Kelch-type beta propeller
OR609_001119	1831.2	87.2	Cytoskeleton	PF00091;PF03953	IPR000217 Tubulin;IPR002452 Alpha tubulin;IPR003008 Tubulin/FtsZ, GTPase domain;IPR008280 Tubulin/FtsZ, C-terminal;IPR017975 Tubulin, conserved site;IPR018316 Tubulin/FtsZ, 2-layer sandwich domain;IPR023123 Tubulin, C-terminal;IPR036525 Tubulin/FtsZ, GTPase domain superfamily;IPR037103 Tubulin/FtsZ-like, C-terminal domain	ENOG503NVD8	Z:(Z) Cytoskeleton	GO_component: GO:0005874 - microtubule [Evidence IEA];GO_function: GO:0005200 - structural constituent of cytoskeleton [Evidence IEA];GO_function: GO:0005525 - GTP binding [Evidence IEA];GO_process: GO:0007017 - microtubule-based process [Evidence IEA]
OR609_006103	1830.4	87.2	Signal transduction mechanisms	PF00188	IPR014044 CAP domain;IPR035940 CAP superfamily
OR609_007281	1805.6	86	Function unknown (specific for A. insulamus)						Function unknown (specific for A. insulamus)
OR609_003979	1779.8	84.8	Function unknown (specific for aphelids)						Function unknown (specific for aphelids)
OR609_005403	1769.4	84.3	Function unknown (specific for aphelids)						Function unknown (specific for aphelids)
OR609_005417	1760.9	83.9	Function unknown (specific for A. insulamus)						Function unknown (specific for A. insulamus)
OR609_004602	1751.1	83.4	Carbohydrate transport and metabolism; Polysacharid destruction.		IPR000805 Glycoside hydrolase family 26;IPR017853 Glycoside hydrolase superfamily;IPR022790 Glycosyl hydrolase family 26 domain
OR609_003553	1727.6	82.3	Posttranslational modification, protein turnover, chaperones	PF00012;PF06723	IPR013126 Heat shock protein 70 family;IPR018181 Heat shock protein 70, conserved site;IPR029047 Heat shock protein 70kD, peptide-binding domain superfamily;IPR029048 Heat shock protein 70kD, C-terminal domain superfamily;IPR043129 ATPase, nucleotide binding domain	ENOG503NUYW	O:(O) Posttranslational modification, protein turnover, chaperones	GO_function: GO:0016887 - ATPase [Evidence IEA];GO_function: GO:0005524 - ATP binding [Evidence IEA]
OR609_000605	1709.7	81.4	Function unknown (specific for A. insulamus)						Function unknown (specific for A. insulamus)
OR609_000091	1689.7	80.5	Posttranslational modification, protein turnover, chaperones	PF00082;PF05922	IPR000209 Peptidase S8/S53 domain;IPR010259 Peptidase S8 propeptide/proteinase inhibitor I9;IPR015500 Peptidase S8, subtilisin-related;IPR022398 Peptidase S8, subtilisin, His-active site;IPR023827 Peptidase S8, subtilisin, Asp-active site;IPR023828 Peptidase S8, subtilisin, Ser-active site;IPR034193 Proteinase K-like catalytic domain;IPR036852 Peptidase S8/S53 domain superfamily;IPR037045 Peptida…	ENOG503NUCW	O:(O) Posttranslational modification, protein turnover, chaperones	GO_function: GO:0004252 - serine-type endopeptidase activity [Evidence IEA];GO_function: GO:0008236 - serine-type peptidase activity [Evidence IEA];GO_process: GO:0006508 - proteolysis [Evidence IEA]
OR609_006444	1686.6	80.3	Transcription; Chromatin structure and dynamics; Translation, ribosomal structure and biogenesis	PF19259	IPR001878 Zinc finger, CCHC-type;IPR021109 Aspartic peptidase domain superfamily;IPR036875 Zinc finger, CCHC-type superfamily
OR609_005178	1679.5	80	Posttranslational modification, protein turnover, chaperones		IPR037045 Peptidase S8 propeptide/proteinase inhibitor I9 superfamily
OR609_001865	1643.5	78.3	Cell wall/membrane/envelope biogenesis	PF02265	IPR003154 S1/P1 nuclease;IPR008947 Phospholipase C/P1 nuclease domain superfamily	ENOG501XCG7	M:(M) Cell wall/membrane/envelope biogenesis	GO_function: GO:0003676 - nucleic acid binding [Evidence IEA];GO_function: GO:0016788 - hydrolase activity, acting on ester bonds [Evidence IEA];GO_function: GO:0004519 - endonuclease activity [Evidence IEA];GO_process: GO:0006308 - DNA catabolic process [Evidence IEA]
OR609_000389	1626.2	77.4	Cell wall/membrane/envelope biogenesis	PF01741	IPR001185 Large-conductance mechanosensitive channel;IPR019823 Large-conductance mechanosensitive channel, conserved site;IPR036019 Large-conductance mechanosensitive channel MscL;IPR037673 Large-conductance mechanosensitive channel/anditomin synthesis protein L	ENOG501XKKT	M:(M) Cell wall/membrane/envelope biogenesis	GO_component: GO:0016021 - integral component of membrane [Evidence IEA];GO_function: GO:0008381 - mechanosensitive ion channel activity [Evidence IEA];GO_process: GO:0034220 - ion transmembrane transport [Evidence IEA]
OR609_001862	1615.2	76.9	Energy production and conversion	PF06522	IPR010530 NADH-ubiquinone reductase complex 1 MLRQ subunit
OR609_004974	1603.1	76.3	Function unknown (specific for A. insulamus)						Function unknown (specific for A. insulamus)
OR609_000599	1598.8	76.1	Function unknown (specific for A. insulamus)						Function unknown (specific for A. insulamus)
OR609_005872	1597.7	76.1	Function unknown (specific for A. insulamus)						Function unknown (specific for A. insulamus)
OR609_000013	1592.2	75.8	Cell wall/membrane/envelope biogenesis	PF01522	IPR002509 NodB homology domain;IPR011330 Glycoside hydrolase/deacetylase, beta/alpha-barrel	ENOG504I2EW	M:(M) Cell wall/membrane/envelope biogenesis	GO_function: GO:0016810 - hydrolase activity, acting on carbon-nitrogen (but not peptide) bonds [Evidence IEA];GO_function: GO:0003824 - catalytic activity [Evidence IEA];GO_process: GO:0005975 - carbohydrate metabolic process [Evidence IEA]
OR609_002235	1586.5	75.5	Function unknown (specific for A. insulamus)						Function unknown (specific for A. insulamus)
OR609_004437	1557.2	74.2	Function unknown (specific for A. insulamus)						Function unknown (specific for A. insulamus)
OR609_006102	1556.6	74.1	Energy production and conversion	PF04568	IPR007648 Mitochondrial ATPase inhibitor
OR609_000845	1496.3	71.3	Energy production and conversion		IPR036291 NAD(P)-binding domain superfamily
OR609_003825	1492.2	71.1	Intracellular trafficking, secretion, and vesicular transport	PF03134	IPR004345 TB2/DP1/HVA22-related protein	ENOG503P44Z	U:(U) Intracellular trafficking, secretion, and vesicular transport
OR609_007435	1490.1	71	Function unknown (specific for A. insulamus)						Function unknown (specific for A. insulamus)
OR609_007476	1486.4	70.8	Intracellular trafficking, secretion, and vesicular transport	PF00025;PF00071;PF01926;PF04670;PF08477;PF09439	IPR005225 Small GTP-binding protein domain;IPR006689 Small GTPase superfamily, ARF/SAR type;IPR027417 P-loop containing nucleoside triphosphate hydrolase;IPR044154 ADP-ribosylation factor-like protein 8A/8B	ENOG503NWXM	U:(U) Intracellular trafficking, secretion, and vesicular transport	GO_function: GO:0003924 - GTPase activity [Evidence IEA];GO_function: GO:0005525 - GTP binding [Evidence IEA];GO_process: GO:0015031 - protein transport [Evidence IEA]
OR609_003554	1482.1	70.6	Posttranslational modification, protein turnover, chaperones		IPR013126 Heat shock protein 70 family;IPR018181 Heat shock protein 70, conserved site;IPR043129 ATPase, nucleotide binding domain	ENOG503NUYW	O:(O) Posttranslational modification, protein turnover, chaperones	GO_function: GO:0016887 - ATPase [Evidence IEA];GO_function: GO:0005524 - ATP binding [Evidence IEA]
OR609_005484	1477.2	70.3	Lipid transport and metabolism	PF01467	IPR004821 Cytidyltransferase-like domain;IPR014729 Rossmann-like alpha/beta/alpha sandwich fold;IPR041723 CTP:phosphocholine cytidylyltransferase domain	ENOG503NV4B	I:(I) Lipid transport and metabolism	GO_function: GO:0003824 - catalytic activity [Evidence IEA];GO_process: GO:0009058 - biosynthetic process [Evidence IEA]
OR609_002686	1475.7	70.3	Replication, recombination and repair	PF04641	IPR006735 Replication termination factor 2;IPR027799 Replication termination factor 2, RING-finger	ENOG503NYBP	S:(S) Function unknown	GO_process: GO:1902979 - mitotic DNA replication termination [Evidence IEA]
OR609_006600	1454.4	69.3	Cell cycle control, cell division, chromosome partitioning; Cytoskeleton	PF08613	IPR013922 Cyclin PHO80-like	ENOG503Q4NM	S:(S) Function unknown	GO_function: GO:0019901 - protein kinase binding [Evidence IEA];GO_process: GO:0000079 - regulation of cyclin-dependent protein serine/threonine kinase activity [Evidence IEA]
OR609_007626	1445.8	68.8	Intracellular trafficking, secretion, and vesicular transport	PF00191	IPR001464 Annexin;IPR018502 Annexin repeat;IPR037104 Annexin superfamily	ENOG503NUEJ	U:(U) Intracellular trafficking, secretion, and vesicular transport	GO_function: GO:0005509 - calcium ion binding [Evidence IEA];GO_function: GO:0005544 - calcium-dependent phospholipid binding [Evidence IEA]
OR609_004035	1435.1	68.3	Cytoskeleton (flagellar movement)						Ropporin-1-like protein
OR609_003357	1428	68	Posttranslational modification, protein turnover, chaperones						PCI domain-containing protein
OR609_004243	1425.9	67.9	Cytoskeleton	PF13415;PF13418	IPR015915 Kelch-type beta propeller
OR609_006142	1424.3	67.8	Function unknown (specific for fungi)						Function unknown (specific for fungi)
OR609_004509	1409.6	67.1	Function unknown (specific for aphelids)						Function unknown (specific for aphelids)
OR609_001900	1397.5	66.5	Function unknown (specific for A. insulamus)						Function unknown (specific for A. insulamus)
OR609_002457	1393.9	66.4	Function unknown (specific for A. insulamus)						Function unknown (specific for A. insulamus)
OR609_002633	1373.2	65.4	Function unknown (specific for A. insulamus)						Function unknown (specific for A. insulamus)
OR609_004589	1350.8	64.3	Carbohydrate transport and metabolism; Polysacharid destruction.		IPR000805 Glycoside hydrolase family 26;IPR017853 Glycoside hydrolase superfamily;IPR022790 Glycosyl hydrolase family 26 domain
OR609_002547	1349.3	64.3	Function unknown (specific for A. insulamus)						Function unknown (specific for A. insulamus)
OR609_007092	1344	64	Cell cycle control, cell division, chromosome partitioning; Cytoskeleton	PF00069;PF07714	IPR000719 Protein kinase domain;IPR009030 Growth factor receptor cysteine-rich domain superfamily;IPR011009 Protein kinase-like domain superfamily
OR609_003636	1325.2	63.1	Replication, recombination and repair	PF16892	IPR031673 Chitin biosynthesis protein Chs5, N-terminal	ENOG503Q3KZ	L:(L) Replication, recombination and repair	GO_function: GO:0046983 - protein dimerization activity [Evidence IEA]
OR609_000159	1302.9	62	Function unknown (specific for aphelids)						Function unknown (specific for aphelids)
OR609_002003	1302.8	62	Function unknown (specific for aphelids)						Function unknown (specific for aphelids)
OR609_006270	1286.4	61.3	Carbohydrate transport and metabolism; Polysacharid destruction.		IPR000805 Glycoside hydrolase family 26;IPR017853 Glycoside hydrolase superfamily
OR609_003937	1279.4	60.9	Function unknown (specific for A. insulamus)						Function unknown (specific for A. insulamus)
OR609_005261	1277.4	60.8	Posttranslational modification, protein turnover, chaperones		IPR007052 CS domain;IPR008978 HSP20-like chaperone	ENOG503BAQK	O:(O) Posttranslational modification, protein turnover, chaperones
OR609_007577	1273.5	60.6	Function unknown (specific for A. insulamus)						Function unknown (specific for A. insulamus)
OR609_004351	1267.5	60.4	Energy production and conversion	PF00034;PF13442	IPR002327 Cytochrome c, class IA/ IB;IPR009056 Cytochrome c-like domain;IPR036909 Cytochrome c-like domain superfamily	ENOG503A3GP	C:(C) Energy production and conversion	GO_function: GO:0020037 - heme binding [Evidence IEA];GO_function: GO:0009055 - electron transfer activity [Evidence IEA]
OR609_003639	1260	60	Function unknown (specific for A. insulamus)						Function unknown (specific for A. insulamus)
OR609_004588	1256.4	59.8	Carbohydrate transport and metabolism; Polysacharid destruction.		IPR000805 Glycoside hydrolase family 26;IPR017853 Glycoside hydrolase superfamily;IPR022790 Glycosyl hydrolase family 26 domain
OR609_000223	1255.7	59.8	Function unknown (specific for aphelids)						Function unknown (specific for aphelids)
OR609_002614	1252.1	59.6	Intracellular trafficking, secretion, and vesicular transport	PF00025;PF00071;PF04627;PF08477	IPR001806 Small GTPase;IPR005225 Small GTP-binding protein domain;IPR006721 ATP synthase, F1 complex, epsilon subunit, mitochondrial;IPR027417 P-loop containing nucleoside triphosphate hydrolase;IPR036742 ATP synthase, F1 complex, epsilon subunit superfamily, mitochondrial	ENOG503BB4T	U:(U) Intracellular trafficking, secretion, and vesicular transport	GO_component: GO:0000275 - mitochondrial proton-transporting ATP synthase complex, catalytic sector F(1) [Evidence IEA];GO_function: GO:0046933 - proton-transporting ATP synthase activity, rotational mechanism [Evidence IEA];GO_function: GO:0003924 - GTPase activity [Evidence IEA];GO_function: GO:0005525 - GTP binding [Evidence IEA];GO_process: GO:0015986 - ATP synthesis coupled proton transport …
OR609_004396	1250.6	59.6	Chitin synthesis	PF00187;PF03330	IPR001002 Chitin-binding, type 1;IPR009009 RlpA-like protein, double-psi beta-barrel domain;IPR018371 Chitin-binding, type 1, conserved site;IPR036861 Endochitinase-like superfamily;IPR036908 RlpA-like domain superfamily	ENOG503P76M	S:(S) Function unknown	GO_function: GO:0008061 - H80binding [Evidence IEA]
OR609_007620	1232	58.7	Carbohydrate transport and metabolism; Polysacharid destruction.		IPR000805 Glycoside hydrolase family 26;IPR017853 Glycoside hydrolase superfamily
OR609_007721	1230.6	58.6	Function unknown (specific for fungi)						Function unknown (specific for fungi)
OR609_000737	1227.9	58.5	Translation, ribosomal structure and biogenesis	PF01248	IPR004038 Ribosomal protein L7Ae/L30e/S12e/Gadd45;IPR022991 Ribosomal protein L30e, conserved site;IPR029064 50S ribosomal protein L30e-like;IPR039109 Ribosomal protein L30/YlxQ	ENOG503P3X3	J:(J) Translation, ribosomal structure and biogenesis	GO_function: GO:0003723 - RNA binding [Evidence IEA]
OR609_000416	1226.7	58.4	Signal transduction mechanisms	PF04706	IPR006796 Dickkopf, N-terminal cysteine-rich
OR609_006031	1226.7	58.4	Signal transduction mechanisms	PF01428	IPR000058 Zinc finger, AN1-type;IPR035896 AN1-like Zinc finger	ENOG503BG8N	S:(S) Function unknown	GO_function: GO:0008270 - zinc ion binding [Evidence IEA]
OR609_007333	1222.2	58.2	Function unknown (specific for A. insulamus)						Function unknown (specific for A. insulamus)
OR609_007685	1220.3	58.1	Transcription; Chromatin structure and dynamics; Translation, ribosomal structure and biogenesis	PF00098;PF03732;PF13650;PF19259	IPR001878 Zinc finger, CCHC-type;IPR005162 Retrotransposon gag domain;IPR021109 Aspartic peptidase domain superfamily;IPR036875 Zinc finger, CCHC-type superfamily
OR609_005423	1208.1	57.5	Function unknown (specific for fungi)						Function unknown (specific for fungi)
OR609_005062	1201.7	57.2	Energy production and conversion	PF00153	IPR018108 Mitochondrial substrate/solute carrier;IPR023395 Mitochondrial carrier domain superfamily	ENOG503NV14	C:(C) Energy production and conversion
OR609_006994	1199.7	57.1	Function unknown (specific for A. insulamus)						Function unknown (specific for A. insulamus)
OR609_002514	1188.1	56.6	Function unknown (specific for A. insulamus)						Function unknown (specific for A. insulamus)
OR609_003415	1132.1	53.9	Function unknown (specific for A. insulamus)						Function unknown (specific for A. insulamus)
OR609_002418	1118.1	53.2	Signal transduction mechanisms	PF05517	IPR008907 P25-alpha;IPR011992 EF-hand domain pair	ENOG503BJYA	T:(T) Signal transduction mechanisms
OR609_001707	1108.6	52.8	Signal transduction mechanisms	PF13519	IPR002035 von Willebrand factor, type A;IPR036465 von Willebrand factor A-like domain superfamily
OR609_004164	1079	51.4	Signal transduction mechanisms	PF00631	IPR015898 G-protein gamma-like domain;IPR036284 G-protein gamma-like domain superfamily
OR609_007622	1074.6	51.2	Carbohydrate transport and metabolism; Polysacharid destruction.		IPR000805 Glycoside hydrolase family 26;IPR017853 Glycoside hydrolase superfamily
OR609_000110	1069.8	50.9	Signal transduction mechanisms	PF01437	IPR002165 Plexin repeat;IPR016201 PSI domain
OR609_004773	1060.4	50.5	Function unknown (specific for fungi)						Function unknown (specific for fungi)
OR609_006419	1055.6	50.3	Signal transduction mechanisms	PF00036;PF13202;PF13405;PF13499;PF13833	IPR002048 EF-hand domain;IPR011992 EF-hand domain pair;IPR015757 Calcineurin B protein;IPR018247 EF-Hand 1, calcium-binding site	ENOG503P06Y	T:(T) Signal transduction mechanisms	GO_function: GO:0005509 - calcium ion binding [Evidence IEA];GO_function: GO:0008597 - calcium-dependent protein serine/threonine phosphatase regulator activity [Evidence IEA]
OR609_007403	1048.6	49.9	Function unknown (specific for aphelids)						Function unknown (specific for aphelids)
OR609_006297	1047.3	49.9	Amino acid transport and metabolism	PF00089	IPR001254 Serine proteases, trypsin domain;IPR001314 Peptidase S1A, chymotrypsin family;IPR009003 Peptidase S1, PA clan;IPR043504 Peptidase S1, PA clan, chymotrypsin-like fold	ENOG501MGNW	E:(E) Amino acid transport and metabolism	GO_function: GO:0004252 - serine-type endopeptidase activity [Evidence IEA];GO_process: GO:0006508 - proteolysis [Evidence IEA]
OR609_004761	1030.5	49.1	Signal transduction mechanisms	PF00462;PF04908	IPR006993 SH3-binding, glutamic acid-rich protein;IPR036249 Thioredoxin-like superfamily	ENOG503P8V5	S:(S) Function unknown
OR609_006220	1028.2	49	Signal transduction mechanisms		IPR038330 TspO/MBR-related superfamily	ENOG504HJIN
OR609_002383	1019.4	48.5	Function unknown (specific for A. insulamus)						Function unknown (specific for A. insulamus)
OR609_004744	1014	48.3	Cytoskeleton	PF00022	IPR004000 Actin family;IPR004001 Actin, conserved site;IPR043129 ATPase, nucleotide binding domain	ENOG503NWC7	Z:(Z) Cytoskeleton
OR609_004400	1004.5	47.8	Function unknown (specific for fungi)						Function unknown (specific for fungi)
OR609_007086	1002.4	47.7	Function unknown (specific for A. insulamus)						Function unknown (specific for A. insulamus)
OR609_004305	999.7	47.6	Function unknown (specific for A. insulamus)						Function unknown (specific for A. insulamus)
OR609_003996	997	47.5	Function unknown (specific for A. insulamus)						Function unknown (specific for A. insulamus)
OR609_002702	996.5	47.5	Cell cycle control, cell division, chromosome partitioning; Signal transduction mechanisms; Cytoskeleton	PF00036;PF08976;PF12763;PF13202;PF13405;PF13499;PF13833;PF14658	IPR002048 EF-hand domain;IPR011992 EF-hand domain pair;IPR018247 EF-Hand 1, calcium-binding site;IPR039030 Calmodulin	ENOG50KOG0027	D:(D) Cell cycle control, cell division, chromosome partitioning;T:(T) Signal transduction mechanisms;Z:(Z) Cytoskeleton	GO_function: GO:0005509 - calcium ion binding [Evidence IEA];GO_process: GO:0019722 - calcium-mediated signaling [Evidence IEA]
OR609_002458	993.6	47.3	Translation, ribosomal structure and biogenesis	PF01200	IPR000289 Ribosomal protein S28e;IPR012340 Nucleic acid-binding, OB-fold;IPR028626 Ribosomal protein S28e conserved site	ENOG503P583	J:(J) Translation, ribosomal structure and biogenesis	GO_component: GO:0005840 - ribosome [Evidence IEA];GO_function: GO:0003735 - structural constituent of ribosome [Evidence IEA];GO_process: GO:0006412 - translation [Evidence IEA]
OR609_005225	978.1	46.6	Function unknown (specific for A. insulamus)						Function unknown (specific for A. insulamus)
OR609_004541	973.8	46.4	Intracellular trafficking, secretion, and vesicular transport	PF10176	IPR019325 NEDD4/Bsd2	ENOG503NW1W	S:(S) Function unknown	GO_process: GO:0007034 - vacuolar transport [Evidence IEA];GO_process: GO:0030001 - metal ion transport [Evidence IEA]
OR609_006807	970.3	46.2	Posttranslational modification, protein turnover, chaperones	PF00226;PF01556	IPR001623 DnaJ domain;IPR002939 Chaperone DnaJ, C-terminal;IPR008971 HSP40/DnaJ peptide-binding;IPR018253 DnaJ domain, conserved site;IPR036869 Chaperone J-domain superfamily	ENOG503NW97	O:(O) Posttranslational modification, protein turnover, chaperones	GO_function: GO:0051082 - unfolded protein binding [Evidence IEA];GO_process: GO:0006457 - protein folding [Evidence IEA]
OR609_002263	964	45.9	Signal transduction mechanisms	PF00188	IPR001283 Cysteine-rich secretory protein-related;IPR002413 Venom allergen 5-like;IPR014044 CAP domain;IPR018244 Allergen V5/Tpx-1-related, conserved site;IPR034113 Golgi-associated plant pathogenesis-related protein 1, SCP domain;IPR035940 CAP superfamily	ENOG503NZQD	S:(S) Function unknown	GO_component: GO:0005576 - extracellular region [Evidence IEA]
OR609_004002	960.5	45.7	Function unknown (specific for A. insulamus)						Function unknown (specific for A. insulamus)
OR609_005571	959.5	45.7	Signal transduction mechanisms: Cell cycle control, cell division, chromosome partitioning; Cytoskeleton	PF00023	IPR002110 Ankyrin repeat;IPR036770 Ankyrin repeat-containing domain superfamily
OR609_003192	955	45.5	Amino acid transport and metabolism	PF05995	IPR010300 Cysteine dioxygenase type I;IPR011051 RmlC-like cupin domain superfamily;IPR014710 RmlC-like jelly roll fold	ENOG503P271	E:(E) Amino acid transport and metabolism	GO_function: GO:0005506 - iron ion binding [Evidence IEA];GO_function: GO:0016702 - oxidoreductase activity, acting on single donors with incorporation of molecular oxygen, incorporation of two atoms of oxygen [Evidence IEA]
OR609_005352	952.5	45.4	Defense mechanisms	PF00264	IPR002227 Tyrosinase copper-binding domain;IPR008922 Di-copper centre-containing domain superfamily
OR609_000732	948.1	45.1	Function unknown (specific for fungi)						Function unknown (specific for fungi)
OR609_004917	941.5	44.8	Cytoskeleton	PF01221	IPR001372 Dynein light chain, type 1/2;IPR019763 Dynein light chain, type 1/2, conserved site;IPR037177 Dynein light chain superfamily	ENOG503P45B	Z:(Z) Cytoskeleton	GO_component: GO:0005875 - microtubule associated complex [Evidence IEA];GO_component: GO:0030286 - dynein complex [Evidence IEA];GO_process: GO:0007017 - microtubule-based process [Evidence IEA]
OR609_005416	937.5	44.6	Function unknown (specific for A. insulamus)						Function unknown (specific for A. insulamus)
OR609_003079	934.5	44.5	Posttranslational modification, protein turnover, chaperones	PF00244	IPR000308 14-3-3 protein;IPR023409 14-3-3 protein, conserved site;IPR023410 14-3-3 domain;IPR036815 14-3-3 domain superfamily	ENOG503NU75	O:(O) Posttranslational modification, protein turnover, chaperones
OR609_004080	931.9	44.4	Intracellular trafficking, secretion, and vesicular transport	PF05653	IPR008521 Magnesium transporter NIPA	ENOG503NU9Q	U:(U) Intracellular trafficking, secretion, and vesicular transport	GO_component: GO:0016021 - integral component of membrane [Evidence IEA];GO_function: GO:0015095 - magnesium ion transmembrane transporter activity [Evidence IEA];GO_process: GO:0015693 - magnesium ion transport [Evidence IEA]
OR609_001895	929.1	44.2	Lipid transport and metabolism	PF00487;PF08557	IPR005804 Fatty acid desaturase domain;IPR011388 Sphingolipid delta4-desaturase;IPR013866 Sphingolipid delta4-desaturase, N-terminal	ENOG503NV6N	I:(I) Lipid transport and metabolism	GO_component: GO:0016021 - integral component of membrane [Evidence IEA];GO_function: GO:0042284 - sphingolipid delta-4 desaturase activity [Evidence IEA];GO_process: GO:0006629 - lipid metabolic process [Evidence IEA];GO_process: GO:0030148 - sphingolipid biosynthetic process [Evidence IEA]
OR609_006686	923.7	44	Cytoskeleton	PF00235	IPR005455 Profilin;IPR036140 Profilin superfamily	ENOG503P5G2	Z:(Z) Cytoskeleton	GO_function: GO:0003779 - actin binding [Evidence IEA]
OR609_004718	922.6	43.9	Function unknown (specific for A. insulamus)						Function unknown (specific for A. insulamus)
OR609_007149	918.3	43.7	Function unknown (specific for A. insulamus)						Function unknown (specific for A. insulamus)
OR609_000795	914.8	43.6	Function unknown (specific for A. insulamus)						Function unknown (specific for A. insulamus)
OR609_000031	910.2	43.3	Translation, ribosomal structure and biogenesis	PF00164	IPR005680 Ribosomal protein S23, eukaryotic/archaeal;IPR006032 Ribosomal protein S12/S23;IPR012340 Nucleic acid-binding, OB-fold	ENOG503P20Z	J:(J) Translation, ribosomal structure and biogenesis	GO_component: GO:0015935 - small ribosomal subunit [Evidence IEA];GO_component: GO:0005840 - ribosome [Evidence IEA];GO_function: GO:0003735 - structural constituent of ribosome [Evidence IEA];GO_process: GO:0006412 - translation [Evidence IEA]
OR609_004047	907	43.2	Posttranslational modification, protein turnover, chaperones	PF02179	IPR003103 BAG domain;IPR036533 BAG domain superfamily
OR609_000987	903.5	43	Energy production and conversion	PF01592	IPR002871 NIF system FeS cluster assembly, NifU, N-terminal;IPR011339 ISC system FeS cluster assembly, IscU scaffold	ENOG503P2QP	C:(C) Energy production and conversion	GO_function: GO:0051536 - iron-sulfur cluster binding [Evidence IEA];GO_function: GO:0005506 - iron ion binding [Evidence IEA];GO_process: GO:0016226 - iron-sulfur cluster assembly [Evidence IEA]
OR609_005773	903.5	43	Energy production and conversion	PF05050;PF13383	IPR025714 Methyltransferase domain;IPR026913 Probable methyltransferase-like protein 24
OR609_003980	903	43	Function unknown (specific for A. insulamus)						Function unknown (specific for A. insulamus)
OR609_004182	897.8	42.8	Function unknown (specific for aphelids)						Function unknown (specific for aphelids)
OR609_006258	896.5	42.7	Function unknown (specific for aphelids)						Function unknown (specific for aphelids)
OR609_000417	894.5	42.6	Signal transduction mechanisms	PF04706	IPR006796 Dickkopf, N-terminal cysteine-rich
OR609_004586	886.9	42.2	Carbohydrate transport and metabolism; Polysacharid destruction.		IPR000805 Glycoside hydrolase family 26;IPR017853 Glycoside hydrolase superfamily;IPR022790 Glycosyl hydrolase family 26 domain
OR609_004904	881.4	42	Function unknown (specific for A. insulamus)						Function unknown (specific for A. insulamus)
OR609_007020	875.3	41.7	Intracellular trafficking, secretion, and vesicular transport	PF00025;PF00071;PF08477	IPR001806 Small GTPase;IPR005225 Small GTP-binding protein domain;IPR020849 Small GTPase, Ras-type;IPR027417 P-loop containing nucleoside triphosphate hydrolase;IPR038851 Ras-related protein Rap1	ENOG503P0TN	S:(S) Function unknown	GO_component: GO:0016020 - membrane [Evidence IEA];GO_function: GO:0003924 - GTPase activity [Evidence IEA];GO_function: GO:0005525 - GTP binding [Evidence IEA];GO_process: GO:0007165 - signal transduction [Evidence IEA];GO_process: GO:0032486 - Rap protein signal transduction [Evidence IEA]
OR609_006850	874	41.6	Nucleotide transport and metabolism	PF00383;PF14437	IPR002125 Cytidine and deoxycytidylate deaminase domain;IPR015517 Deoxycytidylate deaminase-related;IPR016192 APOBEC/CMP deaminase, zinc-binding;IPR016193 Cytidine deaminase-like;IPR027417 P-loop containing nucleoside triphosphate hydrolase;IPR035105 Deoxycytidylate deaminase domain	ENOG503NVNV	F:(F) Nucleotide transport and metabolism	GO_function: GO:0008270 - zinc ion binding [Evidence IEA];GO_function: GO:0016787 - hydrolase activity [Evidence IEA];GO_function: GO:0003824 - catalytic activity [Evidence IEA]
OR609_006054	870.9	41.5	Posttranslational modification, protein turnover, chaperones	PF00004;PF00158;PF02861;PF07724;PF07728;PF10431;PF17871	IPR001270 ClpA/B family;IPR003593 AAA+ ATPase domain;IPR003959 ATPase, AAA-type, core;IPR004176 Clp, repeat (R) domain;IPR018368 ClpA/B, conserved site 1;IPR019489 Clp ATPase, C-terminal;IPR027417 P-loop containing nucleoside triphosphate hydrolase;IPR028299 ClpA/B, conserved site 2;IPR036628 Clp, N-terminal domain superfamily;IPR041546 ClpA/ClpB, AAA lid domain	ENOG50KOG1051	O:(O) Posttranslational modification, protein turnover, chaperones	GO_function: GO:0016887 - ATPase [Evidence IEA];GO_function: GO:0005524 - ATP binding [Evidence IEA]
OR609_001425	867	41.3	Posttranslational modification, protein turnover, chaperones		IPR019410 Lysine methyltransferase;IPR029063 S-adenosyl-L-methionine-dependent methyltransferase superfamily;IPR038899 Methyltransferase-like protein 22
OR609_001773	863.2	41.1	Defense mechanisms	PF00080	IPR001424 Superoxide dismutase, copper/zinc binding domain;IPR024134 Superoxide dismutase (Cu/Zn) / superoxide dismutase copper chaperone;IPR036423 Superoxide dismutase-like, copper/zinc binding domain superfamily	ENOG503P3D6	S:(S) Function unknown	GO_function: GO:0046872 - metal ion binding [Evidence IEA];GO_process: GO:0006801 - superoxide metabolic process [Evidence IEA]
OR609_006429	856.8	40.8	Intracellular trafficking, secretion, and vesicular transport	PF03839	IPR004728 Translocation protein Sec62;IPR011553 Translocation protein Sec62, ascomycota;IPR036388 Winged helix-like DNA-binding domain superfamily	ENOG503NXZB	U:(U) Intracellular trafficking, secretion, and vesicular transport	GO_component: GO:0030176 - integral component of endoplasmic reticulum membrane [Evidence IEA];GO_process: GO:0015031 - protein transport [Evidence IEA]
OR609_006692	856	40.8	Cell cycle control, cell division, chromosome partitioning; Cytoskeleton	PF00069;PF07699;PF07714	IPR000719 Protein kinase domain;IPR008271 Serine/threonine-protein kinase, active site;IPR009030 Growth factor receptor cysteine-rich domain superfamily;IPR011009 Protein kinase-like domain superfamily;IPR011641 Tyrosine-protein kinase ephrin type A/B receptor-like
OR609_005912	836.5	39.8	Function unknown (specific for A. insulamus)						Function unknown (specific for A. insulamus)
OR609_004001	825.5	39.3	Signal transduction mechanisms	PF00092;PF13519	IPR002035 von Willebrand factor, type A;IPR036465 von Willebrand factor A-like domain superfamily
OR609_007891	808.3	38.5	Carbohydrate transport and metabolism		IPR000805 Glycoside hydrolase family 26;IPR017853 Glycoside hydrolase superfamily;IPR022790 Glycosyl hydrolase family 26 domain	ENOG502QT55	G:(G) Carbohydrate transport and metabolism	GO_function: GO:0016985 - mannan endo-1,4-beta-mannosidase activity [Evidence IEA];GO_function: GO:0004553 - hydrolase activity, hydrolyzing O-glycosyl compounds [Evidence IEA];GO_process: GO:0006080 - substituted mannan metabolic process [Evidence IEA]
OR609_003814	803	38.2	Posttranslational modification, protein turnover, chaperones	PF00227;PF10584	IPR000426 Proteasome alpha-subunit, N-terminal domain;IPR001353 Proteasome, subunit alpha/beta;IPR023332 Proteasome alpha-type subunit;IPR029055 Nucleophile aminohydrolases, N-terminal	ENOG503NWE5	O:(O) Posttranslational modification, protein turnover, chaperones	GO_component: GO:0005839 - proteasome core complex [Evidence IEA];GO_component: GO:0019773 - proteasome core complex, alpha-subunit complex [Evidence IEA];GO_process: GO:0051603 - proteolysis involved in cellular protein catabolic process [Evidence IEA];GO_process: GO:0006511 - ubiquitin-dependent protein catabolic process [Evidence IEA]
OR609_004739	797.8	38	Function unknown (specific for aphelids)						Function unknown (specific for aphelids)
OR609_006243	796.9	37.9	Function unknown (specific for fungi)						Function unknown (specific for fungi)
OR609_003942	790.7	37.7	Signal transduction mechanisms	PF00169	IPR001849 Pleckstrin homology domain;IPR011993 PH-like domain superfamily
OR609_003236	790.4	37.6	Secondary metabolites biosynthesis, transport and catabolism	PF08241;PF12589;PF13489;PF13649	IPR022238 18S rRNA (guanine(1575)-N(7))-methyltransferase Bud23, C-terminal;IPR029063 S-adenosyl-L-methionine-dependent methyltransferase superfamily;IPR039769 18S rRNA (guanine(1575)-N(7))-methyltransferase Bud23-like;IPR041698 Methyltransferase domain 25	ENOG503NVKK	Q:(Q) Secondary metabolites biosynthesis, transport and catabolism	GO_function: GO:0016435 - rRNA (guanine) methyltransferase activity [Evidence IEA];GO_process: GO:0070476 - rRNA (guanine-N7)-methylation [Evidence IEA]
OR609_005752	779.4	37.1	Carbohydrate transport and metabolism; Polysacharid destruction.		IPR007112 Expansin/pollen allergen, DPBB domain
OR609_005870	766.2	36.5	Energy production and conversion	PF02939	IPR004205 Cytochrome b-c1 complex subunit 8;IPR036642 Cytochrome b-c1 complex subunit 8 superfamily
OR609_001253	762.9	36.3	Function unknown (specific for A. insulamus)						Function unknown (specific for A. insulamus)
OR609_006269	762.1	36.3	Carbohydrate transport and metabolism; Polysacharid destruction.		IPR000805 Glycoside hydrolase family 26;IPR017853 Glycoside hydrolase superfamily
OR609_000022	762.1	36.3	Translation, ribosomal structure and biogenesis	PF01246	IPR000988 Ribosomal protein L24e-related;IPR023442 Ribosomal protein L24e, conserved site;IPR038630 Ribosomal protein L24e/L24 superfamily	ENOG503P28W	J:(J) Translation, ribosomal structure and biogenesis
OR609_005583	761.5	36.3	Cytoskeleton	PF00022	IPR004000 Actin family;IPR004001 Actin, conserved site;IPR043129 ATPase, nucleotide binding domain	ENOG503NWC7	Z:(Z) Cytoskeleton
OR609_005570	751.3	35.8	Function unknown (specific for A. insulamus)						Function unknown (specific for A. insulamus)
OR609_005517	750.3	35.7	Function unknown (specific for A. insulamus)						Function unknown (specific for A. insulamus)
OR609_002498	749.3	35.7	Function unknown (specific for A. insulamus)						Function unknown (specific for A. insulamus)
OR609_001691	749.2	35.7	Energy production and conversion	PF04718	IPR006808 ATP synthase, F0 complex, subunit G, mitochondrial
OR609_003077	742	35.3	Transcription		IPR025659 Tubby-like, C-terminal;IPR038595 LURP-one-related superfamily
OR609_006352	742	35.3	Defense mechanisms	PF13911	IPR032801 Peroxiredoxin-like 2A/B/C;IPR036249 Thioredoxin-like superfamily
OR609_004128	738.7	35.2	Intracellular trafficking, secretion, and vesicular transport	PF00957;PF13774	IPR001388 Synaptobrevin-like;IPR010908 Longin domain;IPR011012 Longin-like domain superfamily;IPR042855 v-SNARE, coiled-coil homology domain	ENOG503NYFR	U:(U) Intracellular trafficking, secretion, and vesicular transport	GO_component: GO:0016021 - integral component of membrane [Evidence IEA];GO_process: GO:0016192 - vesicle-mediated transport [Evidence IEA]
OR609_007868	726.9	34.6	Posttranslational modification, protein turnover, chaperones	PF00160	IPR002130 Cyclophilin-type peptidyl-prolyl cis-trans isomerase domain;IPR024936 Cyclophilin-type peptidyl-prolyl cis-trans isomerase;IPR029000 Cyclophilin-like domain superfamily	ENOG503B9YC	O:(O) Posttranslational modification, protein turnover, chaperones	GO_function: GO:0003755 - peptidyl-prolyl cis-trans isomerase activity [Evidence IEA];GO_process: GO:0000413 - protein peptidyl-prolyl isomerization [Evidence IEA]
OR609_001899	723	34.4	Function unknown (specific for A. insulamus)						Function unknown (specific for A. insulamus)
OR609_000743	718.9	34.2	Carbohydrate transport and metabolism	PF00187	IPR001002 Chitin-binding, type 1;IPR036861 Endochitinase-like superfamily	ENOG503NVBP	G:(G) Carbohydrate transport and metabolism	GO_function: GO:0008061 - chitin binding [Evidence IEA]
OR609_003135	713.6	34	Posttranslational modification, protein turnover, chaperones	PF04389	IPR007484 Peptidase M28	ENOG503NVAW	O:(O) Posttranslational modification, protein turnover, chaperones	GO_function: GO:0008235 - metalloexopeptidase activity [Evidence IEA]
OR609_000563	710.9	33.9	Signal transduction mechanisms	PF07653;PF14604	IPR001452 SH3 domain;IPR036028 SH3-like domain superfamily	ENOG503XHWD	S:(S) Function unknown	GO_function: GO:0005515 - protein binding [Evidence IEA]
OR609_002647	710.5	33.8	Cytoskeleton	PF00022	IPR004000 Actin family;IPR004001 Actin, conserved site;IPR043129 ATPase, nucleotide binding domain	ENOG503NWC7	Z:(Z) Cytoskeleton
OR609_007404	703.7	33.5	Function unknown (specific for fungi)						Function unknown (specific for fungi)
OR609_002473	702.8	33.5	Posttranslational modification, protein turnover, chaperones	PF01529	IPR001594 Palmitoyltransferase, DHHC domain
OR609_002032	697.6	33.2	Function unknown (specific for A. insulamus)						Function unknown (specific for A. insulamus)
OR609_005901	697	33.2	Function unknown (specific for A. insulamus)						Function unknown (specific for A. insulamus)
OR609_002966	694.5	33.1	Chromatin structure and dynamics	PF05186	IPR007858 Dpy-30 motif
OR609_001837	689.7	32.8	Posttranslational modification, protein turnover, chaperones	PF00089	IPR001254 Serine proteases, trypsin domain;IPR009003 Peptidase S1, PA clan;IPR033116 Serine proteases, trypsin family, serine active site;IPR043504 Peptidase S1, PA clan, chymotrypsin-like fold	ENOG503BA93	O:(O) Posttranslational modification, protein turnover, chaperones	GO_function: GO:0004252 - serine-type endopeptidase activity [Evidence IEA];GO_process: GO:0006508 - proteolysis [Evidence IEA]
OR609_004952	689.4	32.8	Posttranslational modification, protein turnover, chaperones; Intracellular trafficking, secretion, and vesicular transport	PF02096	IPR001708 Membrane insertase YidC/ALB3/OXA1/COX18;IPR028055 Membrane insertase YidC/Oxa1, C-terminal	ENOG503GEYC	O:(O) Posttranslational modification, protein turnover, chaperones;U:(U) Intracellular trafficking, secretion, and vesicular transport	GO_component: GO:0016021 - integral component of membrane [Evidence IEA];GO_function: GO:0032977 - membrane insertase activity [Evidence IEA]
OR609_006351	688.3	32.8	Inorganic ion transport and metabolism	PF01459	IPR001925 Porin, eukaryotic type;IPR023614 Porin domain superfamily;IPR027246 Eukaryotic porin/Tom40	ENOG503NXEA	P:(P) Inorganic ion transport and metabolism	GO_component: GO:0005741 - mitochondrial outer membrane [Evidence IEA];GO_function: GO:0008308 - voltage-gated anion channel activity [Evidence IEA];GO_process: GO:0055085 - transmembrane transport [Evidence IEA];GO_process: GO:0098656 - anion transmembrane transport [Evidence IEA]
OR609_006782	686.3	32.7	Intracellular trafficking, secretion, and vesicular transport;	PF00025;PF00071;PF08477	IPR001806 Small GTPase;IPR005225 Small GTP-binding protein domain;IPR020849 Small GTPase, Ras-type;IPR027417 P-loop containing nucleoside triphosphate hydrolase	ENOG503NUEZ	S:(S) Function unknown	GO_component: GO:0016020 - membrane [Evidence IEA];GO_function: GO:0003924 - GTPase activity [Evidence IEA];GO_function: GO:0005525 - GTP binding [Evidence IEA];GO_process: GO:0007165 - signal transduction [Evidence IEA]
OR609_004000	685.2	32.6	Function unknown (specific for A. insulamus)						Function unknown (specific for A. insulamus)
OR609_007171	684.8	32.6	Function unknown (specific for A. insulamus)						Function unknown (specific for A. insulamus)
OR609_004937	679.8	32.4	Energy production and conversion	PF02823	IPR001469 ATP synthase, F1 complex, delta/epsilon subunit;IPR020546 ATP synthase, F1 complex, delta/epsilon subunit, N-terminal;IPR036771 F0F1 ATP synthase delta/epsilon subunit, N-terminal	ENOG503P4C9	C:(C) Energy production and conversion	GO_component: GO:0045261 - proton-transporting ATP synthase complex, catalytic core F(1) [Evidence IEA];GO_function: GO:0046933 - proton-transporting ATP synthase activity, rotational mechanism [Evidence IEA];GO_process: GO:0015986 - ATP synthesis coupled proton transport [Evidence IEA]
OR609_004258	679.7	32.4	Function unknown (specific for A. insulamus)						Function unknown (specific for A. insulamus)
OR609_000731	679.5	32.4	Cytoskeleton	PF10152	IPR019309 WASH complex subunit 3
OR609_007769	677.8	32.3	Posttranslational modification, protein turnover, chaperones	PF02566;PF02583	IPR003718 OsmC/Ohr family;IPR003735 Metal-sensitive transcriptional repressor;IPR015946 K homology domain-like, alpha/beta;IPR036102 OsmC/Ohr superfamily;IPR038390 Metal-sensitive repressor, helix protomer superfamily	ENOG502WHPE	O:(O) Posttranslational modification, protein turnover, chaperones	GO_function: GO:0046872 - metal ion binding [Evidence IEA];GO_function: GO:0003677 - DNA binding [Evidence IEA];GO_process: GO:0006355 - regulation of transcription, DNA-templated [Evidence IEA]
OR609_002404	669.1	31.9	Transcription	PF00170;PF07716	IPR002112 Transcription factor Jun;IPR004827 Basic-leucine zipper domain	ENOG503Q1BD	K:(K) Transcription	GO_function: GO:0003700 - DNA-binding transcription factor activity [Evidence IEA];GO_function: GO:0003677 - DNA binding [Evidence IEA];GO_process: GO:0006355 - regulation of transcription, DNA-templated [Evidence IEA]
OR609_007478	668.4	31.8	Amino acid transport and metabolism	PF00646;PF12937	IPR001810 F-box domain;IPR004018 RPEL repeat;IPR036047 F-box-like domain superfamily
OR609_007732	662.6	31.6	Posttranslational modification, protein turnover, chaperones	PF00097;PF12678;PF13639;PF13923	IPR001841 Zinc finger, RING-type;IPR013083 Zinc finger, RING/FYVE/PHD-type;IPR024766 Zinc finger, RING-H2-type	ENOG503GI76	O:(O) Posttranslational modification, protein turnover, chaperones	GO_function: GO:0008270 - zinc ion binding [Evidence IEA]
OR609_002501	660.4	31.4	Function unknown (specific for A. insulamus)						Function unknown (specific for A. insulamus)
OR609_006271	659.7	31.4	Carbohydrate transport and metabolism; Polysacharid destruction.		IPR000805 Glycoside hydrolase family 26;IPR017853 Glycoside hydrolase superfamily
OR609_001532	657.8	31.3	Cytoskeleton	PF00241	IPR002108 Actin-depolymerising factor homology domain;IPR029006 ADF-H/Gelsolin-like domain superfamily;IPR039645 Coactosin	ENOG503BPNG	Z:(Z) Cytoskeleton	GO_function: GO:0051015 - actin filament binding [Evidence IEA];GO_function: GO:0003779 - actin binding [Evidence IEA]
OR609_000456	651.4	31	Chromatin structure and dynamics	PF00385;PF03732;PF13650	IPR000953 Chromo/chromo shadow domain;IPR001878 Zinc finger, CCHC-type;IPR005162 Retrotransposon gag domain;IPR012337 Ribonuclease H-like superfamily;IPR016197 Chromo-like domain superfamily;IPR021109 Aspartic peptidase domain superfamily;IPR023780 Chromo domain;IPR036397 Ribonuclease H superfamily
OR609_001313	649.1	30.9	Function unknown (specific for fungi)						Function unknown (specific for fungi)
OR609_007552	648.3	30.9	Function unknown (specific for A. insulamus)						Function unknown (specific for A. insulamus)
OR609_004261	647	30.8	Cytoskeleton	PF13418	IPR015915 Kelch-type beta propeller
OR609_002113	645.1	30.7	Posttranslational modification, protein turnover, chaperones	PF00085;PF13848	IPR005788 Disulphide isomerase;IPR005792 Protein disulphide isomerase;IPR013766 Thioredoxin domain;IPR017937 Thioredoxin, conserved site;IPR036249 Thioredoxin-like superfamily	ENOG503NZ2W	O:(O) Posttranslational modification, protein turnover, chaperones	GO_function: GO:0003756 - protein disulfide isomerase activity [Evidence IEA]
OR609_006773	641.7	30.6	Transcription	PF10601	IPR006629 LPS-induced tumour necrosis factor alpha factor;IPR037519 LITAF domain containing protein	ENOG503BR4Z	K:(K) Transcription
OR609_000639	640.6	30.5	Cytoskeleton	PF00626	IPR007122 Villin/Gelsolin;IPR007123 Gelsolin-like domain;IPR029006 ADF-H/Gelsolin-like domain superfamily	ENOG503P0X3	Z:(Z) Cytoskeleton	GO_function: GO:0051015 - actin filament binding [Evidence IEA]
OR609_002046	639.9	30.5	Function unknown (specific for A. insulamus)						Function unknown (specific for A. insulamus)
OR609_003702	639.3	30.4	Cell cycle control, cell division, chromosome partitioning; Cytoskeleton	PF00566	IPR000195 Rab-GTPase-TBC domain;IPR035969 Rab-GTPase-TBC domain superfamily
OR609_002564	638.8	30.4	Translation, ribosomal structure and biogenesis	PF12907	IPR001678 SAM-dependent methyltransferase RsmB/NOP2-type;IPR026939 ZNF706/At2g23090 superfamily;IPR029063 S-adenosyl-L-methionine-dependent methyltransferase superfamily;IPR039438 At2g23090-like, zinc-binding domain	ENOG503NVC2	J:(J) Translation, ribosomal structure and biogenesis	GO_function: GO:0008168 - methyltransferase activity [Evidence IEA]
OR609_000525	637.2	30.3	Signal transduction mechanisms						crinkler (CRN) family protein
OR609_001852	634.8	30.2	Function unknown (specific for fungi)						Function unknown (specific for fungi)
OR609_004046	634.1	30.2	Cytoskeleton (flagellar movement)	PF13879	IPR029488 Hemingway/CFA97;IPR038791 Cilia- and flagella-associated protein 97
OR609_000787	633.3	30.2	Function unknown (specific for A. insulamus)						Function unknown (specific for A. insulamus)
OR609_000215	622.2	29.6	Transcription; Chromatin structure and dynamics; Translation, ribosomal structure and biogenesis	PF12906	IPR011016 Zinc finger, RING-CH-type;IPR013083 Zinc finger, RING/FYVE/PHD-type
OR609_006307	619.5	29.5	Signal transduction mechanisms		IPR011993 PH-like domain superfamily
OR609_006914	618.2	29.4	Cytoskeleton	PF00568	IPR000697 WH1/EVH1 domain;IPR011993 PH-like domain superfamily
OR609_002497	615.5	29.3	Function unknown (specific for A. insulamus)						Function unknown (specific for A. insulamus)
OR609_007248	614.6	29.3	Carbohydrate transport and metabolism	PF02015	IPR000334 Glycoside hydrolase, family 45;IPR036908 RlpA-like domain superfamily	ENOG503Q3X3	G:(G) Carbohydrate transport and metabolism	GO_function: GO:0008810 - cellulase activity [Evidence IEA];GO_process: GO:0005975 - carbohydrate metabolic process [Evidence IEA]
OR609_005495	613.2	29.2	Function unknown (specific for fungi)						Function unknown (specific for fungi)
OR609_007387	608.1	29	Function unknown (specific for A. insulamus)						Function unknown (specific for A. insulamus)
OR609_006582	607.5	28.9	Posttranslational modification, protein turnover, chaperones	PF02815	IPR016093 MIR motif;IPR036300 Mir domain superfamily	ENOG503P3DI	O:(O) Posttranslational modification, protein turnover, chaperones
OR609_002843	601.5	28.6	Function unknown (specific for A. insulamus)						Function unknown (specific for A. insulamus)
OR609_001683	598.9	28.5	Coenzyme transport and metabolism	PF01174	IPR002161 Pyridoxal 5'-phosphate synthase subunit PdxT/SNO;IPR029062 Class I glutamine amidotransferase-like	ENOG5024HRT	H:(H) Coenzyme transport and metabolism	GO_function: GO:0004359 - glutaminase activity [Evidence IEA];GO_process: GO:0042823 - pyridoxal phosphate biosynthetic process [Evidence IEA];GO_process: GO:0042819 - vitamin B6 biosynthetic process [Evidence IEA]
OR609_004564	598.3	28.5	Carbohydrate transport and metabolism	PF00704	IPR001223 Glycoside hydrolase family 18, catalytic domain;IPR001579 Glycosyl hydrolases family 18 (GH18) active site;IPR011583 Chitinase II;IPR017853 Glycoside hydrolase superfamily;IPR029070 Chitinase insertion domain superfamily	ENOG502J3VJ	G:(G) Carbohydrate transport and metabolism	GO_function: GO:0004553 - hydrolase activity, hydrolyzing O-glycosyl compounds [Evidence IEA];GO_function: GO:0008061 - chitin binding [Evidence IEA];GO_process: GO:0005975 - carbohydrate metabolic process [Evidence IEA]
OR609_007609	598.1	28.5	Energy production and conversion		IPR019545 DM13 domain
OR609_004611	589.5	28.1	Intracellular trafficking, secretion, and vesicular transport	PF00804;PF05739;PF14523	IPR000727 Target SNARE coiled-coil homology domain;IPR006011 Syntaxin, N-terminal domain;IPR010989 SNARE;IPR028671 Syntaxin-2
OR609_003733	576.3	27.4	Translation, ribosomal structure and biogenesis	PF00935	IPR000552 Ribosomal protein L44e;IPR011332 Zinc-binding ribosomal protein	ENOG503P3Z6	J:(J) Translation, ribosomal structure and biogenesis	GO_component: GO:0005840 - ribosome [Evidence IEA];GO_function: GO:0003735 - structural constituent of ribosome [Evidence IEA];GO_process: GO:0006412 - translation [Evidence IEA]
OR609_000929	575.2	27.4	Function unknown (specific for A. insulamus)						Function unknown (specific for A. insulamus)
OR609_000495	574.8	27.4	Function unknown (specific for aphelids)						Function unknown (specific for aphelids)
OR609_001340	568.3	27.1	Lipid transport and metabolism		IPR036226 Lipoxigenase, C-terminal domain superfamily
OR609_000571	566.3	27	Translation, ribosomal structure and biogenesis	PF00076;PF00806	IPR000504 RNA recognition motif domain;IPR001313 Pumilio RNA-binding repeat;IPR011989 Armadillo-like helical;IPR012677 Nucleotide-binding alpha-beta plait domain superfamily;IPR016024 Armadillo-type fold;IPR033133 Pumilio homology domain;IPR035979 RNA-binding domain superfamily
OR609_003538	565.5	26.9	Function unknown (specific for A. insulamus)						Function unknown (specific for A. insulamus)
OR609_005594	565.5	26.9	Function unknown (specific for fungi)	PF13398		ENOG503NX8R	S:(S) Function unknown
OR609_006584	563.8	26.8	Lipid transport and metabolism	PF04488	IPR007577 Glycosyltransferase, DXD sugar-binding motif;IPR029044 Nucleotide-diphospho-sugar transferases	ENOG503NUR1	I:(I) Lipid transport and metabolism
OR609_002601	561.8	26.8	Transcription	PF10238	IPR019370 E2F-associated phosphoprotein	ENOG503BJVG	S:(S) Function unknown
OR609_004349	561.2	26.7	Transcription	PF02186;PF18121	IPR003166 Transcription factor TFIIE beta subunit, DNA-binding domain;IPR016656 Transcription initiation factor TFIIE, beta subunit;IPR040501 TFA2, Winged helix domain 2	ENOG503NVRG	K:(K) Transcription	GO_component: GO:0005673 - transcription factor TFIIE complex [Evidence IEA];GO_process: GO:0006367 - transcription initiation from RNA polymerase II promoter [Evidence IEA]
OR609_000430	560.1	26.7	Amino acid transport and metabolism		IPR001254 Serine proteases, trypsin domain;IPR009003 Peptidase S1, PA clan;IPR043504 Peptidase S1, PA clan, chymotrypsin-like fold
OR609_000361	559.9	26.7	Function unknown (specific for aphelids)						Function unknown (specific for aphelids)
OR609_000292	558.5	26.6	Translation, ribosomal structure and biogenesis	PF00831	IPR001854 Ribosomal protein L29/L35;IPR036049 Ribosomal protein L29/L35 superfamily	ENOG503P3ZG	J:(J) Translation, ribosomal structure and biogenesis	GO_component: GO:0005840 - ribosome [Evidence IEA];GO_function: GO:0003735 - structural constituent of ribosome [Evidence IEA];GO_process: GO:0006412 - translation [Evidence IEA]
OR609_000191	556.7	26.5	Intracellular trafficking, secretion, and vesicular transport		IPR005024 Snf7 family	ENOG503BEAB	U:(U) Intracellular trafficking, secretion, and vesicular transport	GO_process: GO:0007034 - vacuolar transport [Evidence IEA]
OR609_003472	554.8	26.4	Function unknown (specific for aphelids)						Function unknown (specific for aphelids)
OR609_000193	550.4	26.2	Cell wall/membrane/envelope biogenesis	PF00583;PF13508;PF13673	IPR000182 GNAT domain;IPR016181 Acyl-CoA N-acyltransferase;IPR039143 Glucosamine 6-phosphate N-acetyltransferase	ENOG503P4F6	M:(M) Cell wall/membrane/envelope biogenesis	GO_function: GO:0008080 - N-acetyltransferase activity [Evidence IEA];GO_function: GO:0004343 - glucosamine 6-phosphate N-acetyltransferase activity [Evidence IEA];GO_process: GO:0006048 - UDP-N-acetylglucosamine biosynthetic process [Evidence IEA]
OR609_003654	548.3	26.1	Energy production and conversion	PF01145	IPR001107 Band 7 domain;IPR001972 Stomatin/HflK/HflC family;IPR036013 Band 7/SPFH domain superfamily;IPR043202 Band-7 stomatin-like	ENOG503NX6K	C:(C) Energy production and conversion	GO_component: GO:0005886 - plasma membrane [Evidence IEA];GO_component: GO:0016020 - membrane [Evidence IEA]
OR609_002267	547.7	26.1	Cell cycle control, cell division, chromosome partitioning; Cytoskeleton	PF00069;PF07699;PF07714	IPR000719 Protein kinase domain;IPR000742 EGF-like domain;IPR008271 Serine/threonine-protein kinase, active site;IPR009030 Growth factor receptor cysteine-rich domain superfamily;IPR011009 Protein kinase-like domain superfamily;IPR011641 Tyrosine-protein kinase ephrin type A/B receptor-like
OR609_006301	544.8	25.9	Cell wall/membrane/envelope biogenesis; Posttranslational modification, protein turnover, chaperones; Signal transduction mechanisms	PF08238	IPR006597 Sel1-like repeat;IPR011990 Tetratricopeptide-like helical domain superfamily	ENOG503NWWI	M:(M) Cell wall/membrane/envelope biogenesis;O:(O) Posttranslational modification, protein turnover, chaperones;T:(T) Signal transduction mechanisms	GO_function: GO:0005515 - protein binding [Evidence IEA]
OR609_002401	543.4	25.9	Translation, ribosomal structure and biogenesis	PF00009;PF03143;PF03144	IPR000795 Translational (tr)-type GTP-binding domain;IPR004160 Translation elongation factor EFTu/EF1A, C-terminal;IPR004161 Translation elongation factor EFTu-like, domain 2;IPR004539 Translation elongation factor EF1A, eukaryotic/archaeal;IPR009000 Translation protein, beta-barrel domain superfamily;IPR009001 Translation elongation factor EF1A/initiation factor IF2gamma, C-terminal;IPR027417 P-…	ENOG503NU3J	J:(J) Translation, ribosomal structure and biogenesis	GO_function: GO:0003746 - translation elongation factor activity [Evidence IEA];GO_function: GO:0003924 - GTPase activity [Evidence IEA];GO_function: GO:0005525 - GTP binding [Evidence IEA];GO_process: GO:0006414 - translational elongation [Evidence IEA]
OR609_001503	542.8	25.8	Lipid transport and metabolism	PF01569	IPR000326 Phosphatidic acid phosphatase type 2/haloperoxidase;IPR036938 Phosphatidic acid phosphatase type 2/haloperoxidase superfamily;IPR043216 Phosphatidate (PA) phosphatase-related	ENOG503G92G	I:(I) Lipid transport and metabolism	GO_function: GO:0042577 - lipid phosphatase activity [Evidence IEA];GO_process: GO:0006644 - phospholipid metabolic process [Evidence IEA]
OR609_004978	537	25.6	Intracellular trafficking, secretion, and vesicular transport	PF00025;PF00071;PF08477	IPR001806 Small GTPase;IPR005225 Small GTP-binding protein domain;IPR027417 P-loop containing nucleoside triphosphate hydrolase	ENOG503B9WF	U:(U) Intracellular trafficking, secretion, and vesicular transport	GO_function: GO:0003924 - GTPase activity [Evidence IEA];GO_function: GO:0005525 - GTP binding [Evidence IEA]
OR609_006494	534.3	25.4	Function unknown (specific for fungi)						Function unknown (specific for fungi)
OR609_006245	533.3	25.4	Cytoskeleton	PF00022	IPR004000 Actin family;IPR004001 Actin, conserved site;IPR043129 ATPase, nucleotide binding domain	ENOG503NWC7	Z:(Z) Cytoskeleton
OR609_004756	526.8	25.1	Signal transduction mechanisms	PF00582	IPR006015 Universal stress protein A family;IPR006016 UspA;IPR014729 Rossmann-like alpha/beta/alpha sandwich fold	ENOG503GIN4	T:(T) Signal transduction mechanisms
OR609_001415	522.7	24.9	Nucleotide transport and metabolism	PF00265;PF00403	IPR001267 Thymidine kinase;IPR006121 Heavy metal-associated domain, HMA;IPR020633 Thymidine kinase, conserved site;IPR027417 P-loop containing nucleoside triphosphate hydrolase;IPR036163 Heavy metal-associated domain superfamily	ENOG5047F91	F:(F) Nucleotide transport and metabolism	GO_function: GO:0046872 - metal ion binding [Evidence IEA];GO_function: GO:0004797 - thymidine kinase activity [Evidence IEA];GO_function: GO:0005524 - ATP binding [Evidence IEA]
OR609_007385	522.4	24.9	Energy production and conversion	PF01058	IPR006137 NADH:ubiquinone oxidoreductase-like, 20kDa subunit;IPR006138 NADH-ubiquinone oxidoreductase, 20 Kd subunit	ENOG503NVKG	C:(C) Energy production and conversion	GO_function: GO:0008137 - NADH dehydrogenase (ubiquinone) activity [Evidence IEA];GO_function: GO:0051536 - iron-sulfur cluster binding [Evidence IEA];GO_function: GO:0051539 - 4 iron, 4 sulfur cluster binding [Evidence IEA];GO_function: GO:0048038 - quinone binding [Evidence IEA]
OR609_002302	522.3	24.9	Function unknown (specific for A. insulamus)						Function unknown (specific for A. insulamus)
OR609_003150	518.4	24.7	Transcription	PF00651	IPR000210 BTB/POZ domain;IPR011333 SKP1/BTB/POZ domain superfamily
OR609_005289	517.5	24.6	Function unknown (specific for A. insulamus)						Function unknown (specific for A. insulamus)
OR609_004215	517.5	24.6	Function unknown (specific for A. insulamus)						Function unknown (specific for A. insulamus)
OR609_002616	517	24.6	Cytoskeleton	PF00022	IPR004000 Actin family;IPR004001 Actin, conserved site;IPR043129 ATPase, nucleotide binding domain	ENOG503NWC7	Z:(Z) Cytoskeleton
OR609_001580	510.2	24.3	Transcription	PF00046	IPR001356 Homeobox domain;IPR009057 Homeobox-like domain superfamily;IPR017970 Homeobox, conserved site
OR609_005883	508	24.2	Lipid transport and metabolism	PF00441;PF02770;PF02771;PF08028	IPR006089 Acyl-CoA dehydrogenase, conserved site;IPR006091 Acyl-CoA oxidase/dehydrogenase, middle domain;IPR009075 Acyl-CoA dehydrogenase/oxidase C-terminal;IPR009100 Acyl-CoA dehydrogenase/oxidase, N-terminal and middle domain superfamily;IPR013786 Acyl-CoA dehydrogenase/oxidase, N-terminal;IPR036250 Acyl-CoA dehydrogenase-like, C-terminal;IPR037069 Acyl-CoA dehydrogenase/oxidase, N-terminal dom…	ENOG503NWK6	I:(I) Lipid transport and metabolism	GO_function: GO:0003995 - acyl-CoA dehydrogenase activity [Evidence IEA];GO_function: GO:0016627 - oxidoreductase activity, acting on the CH-CH group of donors [Evidence IEA];GO_function: GO:0050660 - flavin adenine dinucleotide binding [Evidence IEA]
OR609_004320	504.2	24	Function unknown (specific for A. insulamus)						Function unknown (specific for A. insulamus)
OR609_001832	501.7	23.9	Function unknown (specific for A. insulamus)						Function unknown (specific for A. insulamus)
OR609_002123	501.2	23.9	Energy production and conversion	PF09796	IPR019182 Cytochrome b-c1 complex subunit 10, fungi
OR609_006251	499.6	23.8	Carbohydrate transport and metabolism; Polysacharid destruction.		IPR000805 Glycoside hydrolase family 26;IPR017853 Glycoside hydrolase superfamily;IPR022790 Glycosyl hydrolase family 26 domain
OR609_001788	499.2	23.8	Secondary metabolites biosynthesis, transport and catabolism	PF10604	IPR019587 Polyketide cyclase/dehydrase;IPR023393 START-like domain superfamily	ENOG503P25Z	S:(S) Function unknown
OR609_005516	498.3	23.7	Transcription	PF00096	IPR013087 Zinc finger C2H2-type;IPR036236 Zinc finger C2H2 superfamily
OR609_001190	498	23.7	Cytoskeleton	PF00091;PF03953	IPR000217 Tubulin;IPR002453 Beta tubulin;IPR003008 Tubulin/FtsZ, GTPase domain;IPR008280 Tubulin/FtsZ, C-terminal;IPR013838 Beta tubulin, autoregulation binding site;IPR017975 Tubulin, conserved site;IPR018316 Tubulin/FtsZ, 2-layer sandwich domain;IPR023123 Tubulin, C-terminal;IPR036525 Tubulin/FtsZ, GTPase domain superfamily;IPR037103 Tubulin/FtsZ-like, C-terminal domain	ENOG503NVXK	Z:(Z) Cytoskeleton	GO_component: GO:0005874 - microtubule [Evidence IEA];GO_function: GO:0005200 - structural constituent of cytoskeleton [Evidence IEA];GO_function: GO:0005525 - GTP binding [Evidence IEA];GO_process: GO:0007017 - microtubule-based process [Evidence IEA]
OR609_002565	494.9	23.6	Translation, ribosomal structure and biogenesis	PF00238	IPR000218 Ribosomal protein L14P;IPR019972 Ribosomal protein L14P, conserved site;IPR036853 Ribosomal protein L14 superfamily	ENOG503P1RU	J:(J) Translation, ribosomal structure and biogenesis	GO_component: GO:0005840 - ribosome [Evidence IEA];GO_function: GO:0003735 - structural constituent of ribosome [Evidence IEA];GO_process: GO:0006412 - translation [Evidence IEA]
OR609_001027	494.5	23.5	Transcription		IPR013088 Zinc finger, NHR/GATA-type
OR609_000109	493	23.5	Amino acid transport and metabolism	PF00255	IPR000889 Glutathione peroxidase;IPR029760 Glutathione peroxidase conserved site;IPR036249 Thioredoxin-like superfamily	ENOG503P24F	E:(E) Amino acid transport and metabolism	GO_function: GO:0004602 - glutathione peroxidase activity [Evidence IEA];GO_process: GO:0006979 - response to oxidative stress [Evidence IEA]
OR609_003313	491	23.4	Function unknown (specific for aphelids)						Function unknown (specific for aphelids)
OR609_005027	489.5	23.3	Energy production and conversion	PF00766;PF01012	IPR001308 Electron transfer flavoprotein alpha subunit/FixB;IPR014729 Rossmann-like alpha/beta/alpha sandwich fold;IPR014730 Electron transfer flavoprotein, alpha/beta-subunit, N-terminal;IPR014731 Electron transfer flavoprotein, alpha subunit, C-terminal;IPR018206 Electron transfer flavoprotein subunit alpha, conserved site;IPR029035 DHS-like NAD/FAD-binding domain superfamily;IPR033947 Electron…	ENOG503NVHF	C:(C) Energy production and conversion	GO_function: GO:0009055 - electron transfer activity [Evidence IEA];GO_function: GO:0050660 - flavin adenine dinucleotide binding [Evidence IEA]
OR609_002648	488.1	23.2	Function unknown (specific for fungi)						Function unknown (specific for fungi)
OR609_005446	486.1	23.1	Posttranslational modification, protein turnover, chaperones	PF13640	IPR005123 Oxoglutarate/iron-dependent dioxygenase;IPR006620 Prolyl 4-hydroxylase, alpha subunit	ENOG50COG3751	O:(O) Posttranslational modification, protein turnover, chaperones	GO_function: GO:0031418 - L-ascorbic acid binding [Evidence IEA];GO_function: GO:0016705 - oxidoreductase activity, acting on paired donors, with incorporation or reduction of molecular oxygen [Evidence IEA];GO_function: GO:0005506 - iron ion binding [Evidence IEA];GO_function: GO:0016491 - oxidoreductase activity [Evidence IEA]
OR609_001132	486	23.1	Signal transduction mechanisms	PF00149	IPR004843 Calcineurin-like phosphoesterase domain, ApaH type;IPR006186 Serine/threonine-specific protein phosphatase/bis(5-nucleosyl)-tetraphosphatase;IPR029052 Metallo-dependent phosphatase-like	ENOG503NU6N	T:(T) Signal transduction mechanisms	GO_function: GO:0016787 - hydrolase activity [Evidence IEA]
OR609_002983	483	23	Function unknown (specific for A. insulamus)						Function unknown (specific for A. insulamus)
OR609_003075	481.2	22.9	Inorganic ion transport and metabolism		IPR028974 TSP type-3 repeat
OR609_004373	481	22.9	Intracellular trafficking, secretion, and vesicular transport	PF07200	IPR000727 Target SNARE coiled-coil homology domain;IPR009851 Modifier of rudimentary, Modr;IPR029012 Helix hairpin bin domain superfamily
OR609_004230	479.1	22.8	Carbohydrate transport and metabolism; Polysacharid destruction.		IPR000805 Glycoside hydrolase family 26;IPR017853 Glycoside hydrolase superfamily;IPR022790 Glycosyl hydrolase family 26 domain
OR609_004741	478	22.8	Signal transduction mechanisms	PF04674	IPR006766 Protein EXORDIUM-like
OR609_007544	477.8	22.8	Intracellular trafficking, secretion, and vesicular transport	PF00025;PF00071;PF08477	IPR001806 Small GTPase;IPR002041 Ran GTPase;IPR005225 Small GTP-binding protein domain;IPR027417 P-loop containing nucleoside triphosphate hydrolase	ENOG503NW2J	U:(U) Intracellular trafficking, secretion, and vesicular transport	GO_function: GO:0003924 - GTPase activity [Evidence IEA];GO_function: GO:0005525 - GTP binding [Evidence IEA];GO_process: GO:0006913 - nucleocytoplasmic transport [Evidence IEA]
OR609_005944	475.4	22.6	Function unknown (specific for A. insulamus)						Function unknown (specific for A. insulamus)
OR609_000572	468.3	22.3	Energy production and conversion	PF00153	IPR002067 Mitochondrial carrier protein;IPR002113 ADP/ATP carrier protein, eukaryotic type;IPR018108 Mitochondrial substrate/solute carrier;IPR023395 Mitochondrial carrier domain superfamily	ENOG503GB1H	C:(C) Energy production and conversion	GO_component: GO:0005743 - mitochondrial inner membrane [Evidence IEA];GO_function: GO:0005471 - ATP:ADP antiporter activity [Evidence IEA];GO_process: GO:0055085 - transmembrane transport [Evidence IEA];GO_process: GO:0140021 - mitochondrial ADP transmembrane transport [Evidence IEA];GO_process: GO:1990544 - mitochondrial ATP transmembrane transport [Evidence IEA]
OR609_004580	467	22.2	Function unknown (specific for A. insulamus)						Function unknown (specific for A. insulamus)
OR609_004272	466.6	22.2	Function unknown (specific for A. insulamus)						Function unknown (specific for A. insulamus)
OR609_003765	460	21.9	Posttranslational modification, protein turnover, chaperones	PF00226;PF13181	IPR001623 DnaJ domain;IPR011990 Tetratricopeptide-like helical domain superfamily;IPR013026 None;IPR019734 Tetratricopeptide repeat;IPR036869 Chaperone J-domain superfamily	ENOG503NWTW	O:(O) Posttranslational modification, protein turnover, chaperones	GO_function: GO:0005515 - protein binding [Evidence IEA]
OR609_000111	457.4	21.8	Defense mechanisms	PF00782	IPR000387 Tyrosine-specific protein phosphatases domain;IPR016130 Protein-tyrosine phosphatase, active site;IPR020422 Dual specificity protein phosphatase domain;IPR029021 Protein-tyrosine phosphatase-like	ENOG503GPQ0	V:(V) Defense mechanisms	GO_function: GO:0008138 - protein tyrosine/serine/threonine phosphatase activity [Evidence IEA];GO_function: GO:0004725 - protein tyrosine phosphatase activity [Evidence IEA];GO_function: GO:0016791 - phosphatase activity [Evidence IEA];GO_process: GO:0016311 - dephosphorylation [Evidence IEA];GO_process: GO:0006470 - protein dephosphorylation [Evidence IEA]
OR609_000618	456.1	21.7	Cell cycle control, cell division, chromosome partitioning; Cytoskeleton	PF00069;PF07714	IPR000719 Protein kinase domain;IPR008271 Serine/threonine-protein kinase, active site;IPR011009 Protein kinase-like domain superfamily;IPR017441 Protein kinase, ATP binding site
OR609_005109	452.7	21.6	Energy production and conversion	PF02284	IPR003204 Cytochrome c oxidase, subunit Va/VI;IPR036545 Cytochrome c oxidase, subunit Va/VI superfamily	ENOG503P3UI	C:(C) Energy production and conversion	GO_component: GO:0005751 - mitochondrial respiratory chain complex IV [Evidence IEA];GO_component: GO:0005743 - mitochondrial inner membrane [Evidence IEA];GO_process: GO:0006123 - mitochondrial electron transport, cytochrome c to oxygen [Evidence IEA]
OR609_005319	451	21.5	Function unknown (specific for A. insulamus)						Function unknown (specific for A. insulamus)
OR609_007483	449.1	21.4	Secondary metabolites biosynthesis, transport and catabolism	PF05050	IPR006342 Methyltransferase FkbM
OR609_005397	448.9	21.4	Cell cycle control, cell division, chromosome partitioning; Cytoskeleton	PF00069;PF07714	IPR000719 Protein kinase domain;IPR008271 Serine/threonine-protein kinase, active site;IPR011009 Protein kinase-like domain superfamily
OR609_003605	444.7	21.2	Signal transduction mechanisms	PF00036;PF13202;PF13405;PF13499;PF13833	IPR002048 EF-hand domain;IPR011992 EF-hand domain pair;IPR018247 EF-Hand 1, calcium-binding site	ENOG503P1SU	T:(T) Signal transduction mechanisms	GO_function: GO:0005509 - calcium ion binding [Evidence IEA]
OR609_007699	444.3	21.2	Posttranslational modification, protein turnover, chaperones	PF00089	IPR001254 Serine proteases, trypsin domain;IPR001314 Peptidase S1A, chymotrypsin family;IPR009003 Peptidase S1, PA clan;IPR018114 Serine proteases, trypsin family, histidine active site;IPR033116 Serine proteases, trypsin family, serine active site;IPR043504 Peptidase S1, PA clan, chymotrypsin-like fold	ENOG503B9SA	O:(O) Posttranslational modification, protein turnover, chaperones	GO_function: GO:0004252 - serine-type endopeptidase activity [Evidence IEA];GO_process: GO:0006508 - proteolysis [Evidence IEA]
OR609_006681	443.8	21.1	Function unknown (specific for fungi)						Function unknown (specific for fungi)
OR609_002232	443.7	21.1	Cytoskeleton (flagellar movement)		IPR039986 Cilia- and flagella- associated protein 210
OR609_004171	442.9	21.1	Translation, ribosomal structure and biogenesis	PF00416	IPR001892 Ribosomal protein S13;IPR010979 Ribosomal protein S13-like, H2TH;IPR018269 Ribosomal protein S13, conserved site;IPR027437 30s ribosomal protein S13, C-terminal	ENOG503P2B2	J:(J) Translation, ribosomal structure and biogenesis	GO_component: GO:0005840 - ribosome [Evidence IEA];GO_function: GO:0003676 - nucleic acid binding [Evidence IEA];GO_function: GO:0003723 - RNA binding [Evidence IEA];GO_function: GO:0003735 - structural constituent of ribosome [Evidence IEA];GO_process: GO:0006412 - translation [Evidence IEA]
OR609_004605	441.3	21	Translation, ribosomal structure and biogenesis	PF00428	IPR038716 Ribosomal protein P1/P2, N-terminal domain;IPR044076 Ribosomal protein P2	ENOG503P569	J:(J) Translation, ribosomal structure and biogenesis	GO_component: GO:0022625 - cytosolic large ribosomal subunit [Evidence IEA];GO_function: GO:0003735 - structural constituent of ribosome [Evidence IEA];GO_process: GO:0002182 - cytoplasmic translational elongation [Evidence IEA]
OR609_006787	438.7	20.9	Lipid transport and metabolism	PF04515	IPR007603 Choline transporter-like	ENOG503NW86	I:(I) Lipid transport and metabolism	GO_function: GO:0022857 - transmembrane transporter activity [Evidence IEA];GO_process: GO:0055085 - transmembrane transport [Evidence IEA]
OR609_005505	438.4	20.9	Function unknown (specific for A. insulamus)						Function unknown (specific for A. insulamus)
OR609_003836	437.2	20.8	Cytoskeleton	PF00022	IPR004000 Actin family;IPR004001 Actin, conserved site;IPR043129 ATPase, nucleotide binding domain	ENOG503NWC7	Z:(Z) Cytoskeleton
OR609_004308	436.2	20.8	Carbohydrate transport and metabolism	PF01357	IPR007117 Expansin, cellulose-binding-like domain;IPR036749 Expansin, cellulose-binding-like domain superfamily;IPR036908 RlpA-like domain superfamily	ENOG50375JZ	G:(G) Carbohydrate transport and metabolism
OR609_000657	436.1	20.8	Posttranslational modification, protein turnover, chaperones	PF00412;PF13181;PF13432;PF17830	IPR001478 PDZ domain;IPR001781 Zinc finger, LIM-type;IPR006636 Heat shock chaperonin-binding;IPR011990 Tetratricopeptide-like helical domain superfamily;IPR013026 None;IPR019734 Tetratricopeptide repeat;IPR041243 STI1/HOP, DP domain	ENOG503NUK2	O:(O) Posttranslational modification, protein turnover, chaperones	GO_function: GO:0005515 - protein binding [Evidence IEA]
OR609_007612	434.6	20.7	Function unknown (specific for fungi)						Function unknown (specific for fungi)
OR609_003193	433.5	20.6	Carbohydrate transport and metabolism	PF01764	IPR002921 Fungal lipase-like domain;IPR029058 Alpha/Beta hydrolase fold	ENOG503NWX1	G:(G) Carbohydrate transport and metabolism	GO_process: GO:0006629 - lipid metabolic process [Evidence IEA]
OR609_002939	432.4	20.6	Signal transduction mechanisms	PF04674	IPR006766 Protein EXORDIUM-like
OR609_001979	432	20.6	Intracellular trafficking, secretion, and vesicular transport	PF08553;PF17747;PF17748	IPR011044 Quinoprotein amine dehydrogenase, beta chain-like;IPR013863 Vacuolar import/degradation Vid27, C-terminal;IPR015943 WD40/YVTN repeat-like-containing domain superfamily;IPR040458 Vacuolar import/degradation Vid27;IPR040768 Vid27, PH-like domain;IPR040979 Vid27, N-terminal	ENOG503NX2R	U:(U) Intracellular trafficking, secretion, and vesicular transport	GO_function: GO:0005515 - protein binding [Evidence IEA]
OR609_003060	429.6	20.5	Function unknown (specific for fungi)						Function unknown (specific for fungi)
OR609_005780	429.3	20.4	Translation, ribosomal structure and biogenesis	PF00366;PF16205	IPR000266 Ribosomal protein S17/S11;IPR012340 Nucleic acid-binding, OB-fold;IPR019979 Ribosomal protein S17, conserved site;IPR028333 Ribosomal protein S17, archaeal/eukaryotic;IPR032440 40S ribosomal protein S11, N-terminal	ENOG503NVGD	J:(J) Translation, ribosomal structure and biogenesis	GO_component: GO:0005840 - ribosome [Evidence IEA];GO_function: GO:0003735 - structural constituent of ribosome [Evidence IEA];GO_process: GO:0006412 - translation [Evidence IEA]
OR609_000928	426.9	20.3	Function unknown (specific for A. insulamus)						Function unknown (specific for A. insulamus)
OR609_007650	426.5	20.3	RNA processing and modification						tRNA methyltransferase
OR609_004278	425.6	20.3	Cell cycle control, cell division, chromosome partitioning; Cytoskeleton	PF00069;PF01344;PF07714;PF13418	IPR000719 Protein kinase domain;IPR011009 Protein kinase-like domain superfamily;IPR011043 Galactose oxidase/kelch, beta-propeller;IPR015915 Kelch-type beta propeller
OR609_000218	423	20.1	Intracellular trafficking, secretion, and vesicular transport	PF00804;PF05739;PF14523	IPR000727 Target SNARE coiled-coil homology domain;IPR006011 Syntaxin, N-terminal domain;IPR006012 Syntaxin/epimorphin, conserved site;IPR010989 SNARE	ENOG503G7ZP	U:(U) Intracellular trafficking, secretion, and vesicular transport	GO_component: GO:0016020 - membrane [Evidence IEA];GO_function: GO:0005484 - SNAP receptor activity [Evidence IEA];GO_process: GO:0006886 - intracellular protein transport [Evidence IEA];GO_process: GO:0016192 - vesicle-mediated transport [Evidence IEA]
OR609_003528	422.1	20.1	Posttranslational modification, protein turnover, chaperones	PF04389	IPR007484 Peptidase M28	ENOG503NVAW	O:(O) Posttranslational modification, protein turnover, chaperones	GO_function: GO:0008235 - metalloexopeptidase activity [Evidence IEA]
OR609_004159	421.6	20.1	Function unknown (specific for A. insulamus)						Function unknown (specific for A. insulamus)
OR609_004389	420.8	20	Function unknown (specific for fungi)	PF20147					Function unknown (specific for fungi)
OR609_004770	419.9	20	Intracellular trafficking, secretion, and vesicular transport	PF00025;PF00071;PF01926;PF04670;PF08477	IPR001806 Small GTPase;IPR005225 Small GTP-binding protein domain;IPR027417 P-loop containing nucleoside triphosphate hydrolase	ENOG503NUNU	U:(U) Intracellular trafficking, secretion, and vesicular transport	GO_function: GO:0003924 - GTPase activity [Evidence IEA];GO_function: GO:0005525 - GTP binding [Evidence IEA]
OR609_002318	419.5	20	Chromatin structure and dynamics	PF00385;PF03732;PF13650;PF17921	IPR000953 Chromo/chromo shadow domain;IPR005162 Retrotransposon gag domain;IPR016197 Chromo-like domain superfamily;IPR021109 Aspartic peptidase domain superfamily;IPR023780 Chromo domain;IPR041588 Integrase zinc-binding domain
OR609_001761	419.3	20	Function unknown (specific for fungi)						Function unknown (specific for fungi)
OR609_002954	419	20	Defense mechanisms						late embryogenesis abundant group 2 domainprotein
OR609_001055	415.7	19.8	Amino acid transport and metabolism	PF00646;PF12937	IPR001810 F-box domain;IPR036047 F-box-like domain superfamily
OR609_004684	414.3	19.7	Cell cycle control, cell division, chromosome partitioning; Cell motility	PF06730	IPR009602 CBY1-interacting BAR domain-containing protein/FAM92;IPR027267 AH/BAR domain superfamily
OR609_005797	413.6	19.7	RNA processing and modification	PF00076	IPR000504 RNA recognition motif domain;IPR012677 Nucleotide-binding alpha-beta plait domain superfamily;IPR035979 RNA-binding domain superfamily	ENOG503P3AV	A:(A) RNA processing and modification	GO_function: GO:0003676 - nucleic acid binding [Evidence IEA]
OR609_002406	408.9	19.5	Translation, ribosomal structure and biogenesis	PF03143	IPR004160 Translation elongation factor EFTu/EF1A, C-terminal;IPR009000 Translation protein, beta-barrel domain superfamily;IPR009001 Translation elongation factor EF1A/initiation factor IF2gamma, C-terminal	ENOG503NU3J	J:(J) Translation, ribosomal structure and biogenesis
OR609_005441	408.1	19.4	Function unknown (specific for aphelids)						Function unknown (specific for aphelids)
OR609_004175	407.8	19.4	Energy production and conversion	PF02320	IPR003422 Cytochrome b-c1 complex, subunit 6;IPR023184 Ubiquinol-cytochrome C reductase hinge domain;IPR036811 Ubiquinol-cytochrome C reductase hinge domain superfamily	ENOG503P47Z	C:(C) Energy production and conversion	GO_component: GO:0005750 - mitochondrial respiratory chain complex III [Evidence IEA];GO_process: GO:0006122 - mitochondrial electron transport, ubiquinol to cytochrome c [Evidence IEA]
OR609_003797	407.1	19.4	Cytoskeleton	PF00036;PF08976;PF13202;PF13405;PF13499;PF13833	IPR002048 EF-hand domain;IPR011992 EF-hand domain pair;IPR018247 EF-Hand 1, calcium-binding site	ENOG503P4GA	Z:(Z) Cytoskeleton	GO_function: GO:0005509 - calcium ion binding [Evidence IEA]
OR609_000167	406.7	19.4	Chromatin structure and dynamics	PF09340	IPR015418 Chromatin modification-related protein Eaf6
OR609_004264	406.5	19.4	Secondary metabolites biosynthesis, transport and catabolism	PF00005	IPR003439 ABC transporter-like, ATP-binding domain;IPR003593 AAA+ ATPase domain;IPR011527 ABC transporter type 1, transmembrane domain;IPR017871 ABC transporter-like, conserved site;IPR027417 P-loop containing nucleoside triphosphate hydrolase;IPR036640 ABC transporter type 1, transmembrane domain superfamily	ENOG503B958	Q:(Q) Secondary metabolites biosynthesis, transport and catabolism	GO_component: GO:0016021 - integral component of membrane [Evidence IEA];GO_function: GO:0042626 - ATPase-coupled transmembrane transporter activity [Evidence IEA];GO_function: GO:0005524 - ATP binding [Evidence IEA];GO_process: GO:0055085 - transmembrane transport [Evidence IEA]
OR609_007216	405.8	19.3	Translation, ribosomal structure and biogenesis	PF00203	IPR002222 Ribosomal protein S19/S15;IPR005713 Ribosomal protein S19A/S15e;IPR023575 Ribosomal protein S19/S15, superfamily	ENOG503NXXB	J:(J) Translation, ribosomal structure and biogenesis	GO_component: GO:0015935 - small ribosomal subunit [Evidence IEA];GO_component: GO:0005840 - ribosome [Evidence IEA];GO_function: GO:0003735 - structural constituent of ribosome [Evidence IEA];GO_process: GO:0006412 - translation [Evidence IEA]
OR609_001184	404.6	19.3	Cell cycle control, cell division, chromosome partitioning; Cell motility	PF03259	IPR004942 Roadblock/LAMTOR2 domain;IPR016561 Dynein light chain roadblock-type 1/2	ENOG503P6RS	D:(D) Cell cycle control, cell division, chromosome partitioning;N:(N) Cell motility	GO_component: GO:0005868 - cytoplasmic dynein complex [Evidence IEA];GO_process: GO:0007018 - microtubule-based movement [Evidence IEA]
OR609_006303	400.6	19.1	Chromatin structure and dynamics	PF00125;PF16211	IPR002119 Histone H2A;IPR007125 Histone H2A/H2B/H3;IPR009072 Histone-fold;IPR032454 Histone H2A, C-terminal domain;IPR032458 Histone H2A conserved site	ENOG503P2TD	B:(B) Chromatin structure and dynamics	GO_component: GO:0000786 - nucleosome [Evidence IEA];GO_function: GO:0046982 - protein heterodimerization activity [Evidence IEA];GO_function: GO:0003677 - DNA binding [Evidence IEA]
OR609_000566	397.2	18.9	Nucleotide transport and metabolism	PF00709;PF01172	IPR001114 Adenylosuccinate synthetase;IPR018220 Adenylosuccinate synthase, GTP-binding site;IPR019783 Ribosome maturation protein SDO1/SBDS, N-terminal;IPR027417 P-loop containing nucleoside triphosphate hydrolase;IPR033128 Adenylosuccinate synthase, active site;IPR036786 Ribosome maturation protein SBDS, N-terminal domain superfamily;IPR042109 Adenylosuccinate synthetase, domain 1;IPR042110 Aden…	ENOG503NWD9	F:(F) Nucleotide transport and metabolism	GO_function: GO:0004019 - adenylosuccinate synthase activity [Evidence IEA];GO_function: GO:0005525 - GTP binding [Evidence IEA];GO_process: GO:0006164 - purine nucleotide biosynthetic process [Evidence IEA]
OR609_007625	397	18.9	Amino acid transport and metabolism	PF01431;PF05649	IPR000718 Peptidase M13;IPR008753 Peptidase M13, N-terminal domain;IPR018497 Peptidase M13, C-terminal domain;IPR024079 Metallopeptidase, catalytic domain superfamily;IPR042089 Peptidase M13, domain 2
OR609_001675	396.2	18.9	Signal transduction mechanisms	PF00149;PF16891	IPR004843 Calcineurin-like phosphoesterase domain, ApaH type;IPR006186 Serine/threonine-specific protein phosphatase/bis(5-nucleosyl)-tetraphosphatase;IPR029052 Metallo-dependent phosphatase-like;IPR031675 Serine-threonine protein phosphatase, N-terminal	ENOG503NWPJ	T:(T) Signal transduction mechanisms	GO_function: GO:0016787 - hydrolase activity [Evidence IEA]
OR609_003936	395.6	18.8	Translation, ribosomal structure and biogenesis	PF00237	IPR001063 Ribosomal protein L22/L17;IPR005721 Ribosomal protein L22/L17, eukaryotic/archaeal;IPR018260 Ribosomal protein L22/L17, conserved site;IPR036394 Ribosomal protein L22/L17 superfamily	ENOG503P1RH	J:(J) Translation, ribosomal structure and biogenesis	GO_component: GO:0005840 - ribosome [Evidence IEA];GO_component: GO:0015934 - large ribosomal subunit [Evidence IEA];GO_function: GO:0003735 - structural constituent of ribosome [Evidence IEA];GO_process: GO:0006412 - translation [Evidence IEA]
OR609_002563	392.2	18.7	Translation, ribosomal structure and biogenesis	PF01777	IPR001141 Ribosomal protein L27e;IPR008991 Translation protein SH3-like domain superfamily;IPR018262 Ribosomal protein L27e, conserved site;IPR038655 Ribosomal protein L27e superfamily;IPR041991 Eukaryotic Ribosomal Protein L27, KOW domain	ENOG503P2YN	J:(J) Translation, ribosomal structure and biogenesis	GO_component: GO:0005840 - ribosome [Evidence IEA];GO_function: GO:0003735 - structural constituent of ribosome [Evidence IEA];GO_process: GO:0006412 - translation [Evidence IEA]
OR609_007635	389.9	18.6	Posttranslational modification, protein turnover, chaperones	PF05348	IPR008012 Proteasome maturation factor Ump1	ENOG503Q39A	O:(O) Posttranslational modification, protein turnover, chaperones	GO_process: GO:0043248 - proteasome assembly [Evidence IEA]
OR609_006523	389.3	18.5	Posttranslational modification, protein turnover, chaperones	PF00462;PF13417	IPR002109 Glutaredoxin;IPR011767 Glutaredoxin active site;IPR011899 Glutaredoxin, eukaryotic/virial;IPR014025 Glutaredoxin subgroup;IPR036249 Thioredoxin-like superfamily	ENOG503GJCN	O:(O) Posttranslational modification, protein turnover, chaperones	GO_function: GO:0004362 - glutathione-disulfide reductase (NADPH) activity [Evidence IEA];GO_function: GO:0097573 - glutathione oxidoreductase activity [Evidence IEA]
OR609_005018	386.9	18.4	Signal transduction mechanisms	PF00018;PF00412;PF00880;PF14604	IPR000900 Nebulin repeat;IPR001452 SH3 domain;IPR001781 Zinc finger, LIM-type;IPR036028 SH3-like domain superfamily	ENOG503BJ8N	T:(T) Signal transduction mechanisms	GO_function: GO:0005515 - protein binding [Evidence IEA]
OR609_005952	386.5	18.4	Replication, recombination and repair	PF01713;PF08590	IPR002625 Smr domain;IPR013899 Domain of unknown function DUF1771;IPR036063 Smr domain superfamily	ENOG503NX3G	L:(L) Replication, recombination and repair
OR609_003978	381.3	18.2	Replication, recombination and repair	PF00929	IPR012337 Ribonuclease H-like superfamily;IPR013520 Exonuclease, RNase T/DNA polymerase III;IPR022894 Oligoribonuclease;IPR036397 Ribonuclease H superfamily	ENOG503NYIP	L:(L) Replication, recombination and repair	GO_function: GO:0000175 - 3'-5'-exoribonuclease activity [Evidence IEA];GO_function: GO:0003676 - nucleic acid binding [Evidence IEA]
OR609_005426	381.2	18.2	Function unknown (specific for fungi)						Function unknown (specific for fungi)
OR609_004279	379.7	18.1	Cell cycle control, cell division, chromosome partitioning; Cytoskeleton	PF00069;PF01344;PF07714;PF13415;PF13418;PF13854;PF13964	IPR000719 Protein kinase domain;IPR008266 Tyrosine-protein kinase, active site;IPR011009 Protein kinase-like domain superfamily;IPR011043 Galactose oxidase/kelch, beta-propeller;IPR015915 Kelch-type beta propeller
OR609_007607	379	18	Chromatin structure and dynamics	PF13391	IPR003615 HNH nuclease
OR609_002000	377.6	18	Transcription; Chromatin structure and dynamics; Translation, ribosomal structure and biogenesis	PF03732;PF13650	IPR001878 Zinc finger, CCHC-type;IPR005162 Retrotransposon gag domain;IPR021109 Aspartic peptidase domain superfamily;IPR036875 Zinc finger, CCHC-type superfamily
OR609_007538	375.5	17.9	Function unknown (specific for fungi)						Function unknown (specific for fungi)
OR609_005739	375.2	17.9	Translation, ribosomal structure and biogenesis	PF05175	IPR002052 DNA methylase, N-6 adenine-specific, conserved site;IPR007848 Methyltransferase small domain;IPR019545 DM13 domain;IPR029063 S-adenosyl-L-methionine-dependent methyltransferase superfamily	ENOG503BIZ2	J:(J) Translation, ribosomal structure and biogenesis	GO_function: GO:0003676 - nucleic acid binding [Evidence IEA];GO_function: GO:0008168 - methyltransferase activity [Evidence IEA];GO_process: GO:0032259 - methylation [Evidence IEA]
OR609_002288	375	17.9	Signal transduction mechanisms	PF11527	IPR023379 BART domain;IPR038849 ADP-ribosylation factor-like protein 2-binding protein;IPR042541 BART domain superfamily	ENOG503BMY5	S:(S) Function unknown
OR609_004954	374.7	17.8	Replication, recombination and repair	PF00385;PF00665	IPR000953 Chromo/chromo shadow domain;IPR001584 Integrase, catalytic core;IPR012337 Ribonuclease H-like superfamily;IPR016197 Chromo-like domain superfamily;IPR023780 Chromo domain;IPR036397 Ribonuclease H superfamily	ENOG503BFFD	L:(L) Replication, recombination and repair	GO_function: GO:0003676 - nucleic acid binding [Evidence IEA];GO_process: GO:0015074 - DNA integration [Evidence IEA]
OR609_003907	373	17.8	Function unknown (specific for A. insulamus)						Function unknown (specific for A. insulamus)
OR609_003697	372.6	17.7	Replication, recombination and repair	PF03348	IPR005016 Serine incorporator/TMS membrane protein;IPR029559 Membrane protein Tms1-like	ENOG503BBGA	L:(L) Replication, recombination and repair	GO_component: GO:0016020 - membrane [Evidence IEA]
OR609_000979	371.4	17.7	Function unknown (specific for aphelids)						Function unknown (specific for aphelids)
OR609_002389	370.7	17.7	Intracellular trafficking, secretion, and vesicular transport	PF00025;PF00071;PF01926;PF04670;PF08477	IPR001806 Small GTPase;IPR005225 Small GTP-binding protein domain;IPR027417 P-loop containing nucleoside triphosphate hydrolase	ENOG503NWMV	U:(U) Intracellular trafficking, secretion, and vesicular transport	GO_function: GO:0003924 - GTPase activity [Evidence IEA];GO_function: GO:0005525 - GTP binding [Evidence IEA]
OR609_007444	369.6	17.6	Function unknown (specific for A. insulamus)						Function unknown (specific for A. insulamus)
OR609_004399	368	17.5	Function unknown (specific for A. insulamus)						Function unknown (specific for A. insulamus)
OR609_000346	367.4	17.5	RNA processing and modification	PF00076;PF16131	IPR000504 RNA recognition motif domain;IPR000571 Zinc finger, CCCH-type;IPR012677 Nucleotide-binding alpha-beta plait domain superfamily;IPR032297 Torus domain;IPR035979 RNA-binding domain superfamily;IPR036855 Zinc finger, CCCH-type superfamily;IPR039171 Pre-mRNA-splicing factor Cwc2/Slt11;IPR039173 Pre-mRNA-splicing factor Cwc2	ENOG503X8K0	A:(A) RNA processing and modification	GO_function: GO:0003723 - RNA binding [Evidence IEA];GO_function: GO:0046872 - metal ion binding [Evidence IEA];GO_function: GO:0036002 - pre-mRNA binding [Evidence IEA];GO_function: GO:0017070 - U6 snRNA binding [Evidence IEA];GO_function: GO:0003676 - nucleic acid binding [Evidence IEA];GO_process: GO:0045292 - mRNA cis splicing, via spliceosome [Evidence IEA];GO_process: GO:0000387 - spliceoso…
OR609_007601	365.6	17.4	Function unknown (specific for A. insulamus)						Function unknown (specific for A. insulamus)
OR609_003194	363.7	17.3	Intracellular trafficking, secretion, and vesicular transport	PF00025;PF00071;PF08477	IPR001806 Small GTPase;IPR003578 Small GTPase Rho;IPR005225 Small GTP-binding protein domain;IPR027417 P-loop containing nucleoside triphosphate hydrolase	ENOG503NV4I	U:(U) Intracellular trafficking, secretion, and vesicular transport	GO_function: GO:0003924 - GTPase activity [Evidence IEA];GO_function: GO:0005525 - GTP binding [Evidence IEA];GO_process: GO:0007264 - small GTPase mediated signal transduction [Evidence IEA]
OR609_005813	362.7	17.3	Cell cycle control, cell division, chromosome partitioning; Cytoskeleton	PF00838	IPR011057 Mss4-like superfamily;IPR011323 Mss4/translationally controlled tumour-associated TCTP;IPR018103 Translationally controlled tumour protein, conserved site;IPR018105 Translationally controlled tumour protein;IPR034737 Translationally controlled tumour protein (TCTP) domain	ENOG503NVEU	D:(D) Cell cycle control, cell division, chromosome partitioning;Z:(Z) Cytoskeleton
OR609_004407	361.7	17.2	Translation, ribosomal structure and biogenesis	PF00572	IPR005755 Ribosomal protein L13, eukaryotic/archaeal;IPR005822 Ribosomal protein L13;IPR023563 Ribosomal protein L13, conserved site;IPR036899 Ribosomal protein L13 superfamily	ENOG503NUWA	J:(J) Translation, ribosomal structure and biogenesis	GO_component: GO:0005840 - ribosome [Evidence IEA];GO_component: GO:0015934 - large ribosomal subunit [Evidence IEA];GO_function: GO:0003735 - structural constituent of ribosome [Evidence IEA];GO_process: GO:0006412 - translation [Evidence IEA]
OR609_005630	359.9	17.1	Transcription	PF00010	IPR011598 Myc-type, basic helix-loop-helix (bHLH) domain;IPR036638 Helix-loop-helix DNA-binding domain superfamily
OR609_003146	359.2	17.1	Function unknown (specific for A. insulamus)						Function unknown (specific for A. insulamus)
OR609_003227	358.4	17.1	Replication, recombination and repair		IPR001878 Zinc finger, CCHC-type	ENOG502ZPEA	S:(S) Function unknown	GO_function: GO:0008270 - zinc ion binding [Evidence IEA];GO_function: GO:0003676 - nucleic acid binding [Evidence IEA]
OR609_007760	358.3	17.1	Signal transduction mechanisms		IPR011989 Armadillo-like helical;IPR016024 Armadillo-type fold
OR609_003621	357.3	17	Posttranslational modification, protein turnover, chaperones	PF00227	IPR001353 Proteasome, subunit alpha/beta;IPR023333 Proteasome B-type subunit;IPR029055 Nucleophile aminohydrolases, N-terminal;IPR035202 Proteasome subunit beta 1	ENOG503NZ3T	O:(O) Posttranslational modification, protein turnover, chaperones	GO_component: GO:0005839 - proteasome core complex [Evidence IEA];GO_function: GO:0004298 - threonine-type endopeptidase activity [Evidence IEA];GO_process: GO:0051603 - proteolysis involved in cellular protein catabolic process [Evidence IEA]
OR609_006021	356.8	17	Intracellular trafficking, secretion, and vesicular transport	PF04109	IPR007241 Autophagy-related protein 9	ENOG503NXZS	U:(U) Intracellular trafficking, secretion, and vesicular transport	GO_process: GO:0006914 - autophagy [Evidence IEA]
OR609_006222	356.4	17	Energy production and conversion	PF01210;PF07479	IPR006109 Glycerol-3-phosphate dehydrogenase, NAD-dependent, C-terminal;IPR006168 Glycerol-3-phosphate dehydrogenase, NAD-dependent;IPR008927 6-phosphogluconate dehydrogenase-like, C-terminal domain superfamily;IPR011128 Glycerol-3-phosphate dehydrogenase, NAD-dependent, N-terminal;IPR013328 6-phosphogluconate dehydrogenase, domain 2;IPR017751 Glycerol-3-phosphate dehydrogenase, NAD-dependent, eu…	ENOG503NVN7	C:(C) Energy production and conversion	GO_component: GO:0009331 - glycerol-3-phosphate dehydrogenase complex [Evidence IEA];GO_function: GO:0042803 - protein homodimerization activity [Evidence IEA];GO_function: GO:0016616 - oxidoreductase activity, acting on the CH-OH group of donors, NAD or NADP as acceptor [Evidence IEA];GO_function: GO:0016491 - oxidoreductase activity [Evidence IEA];GO_function: GO:0004367 - glycerol-3-phosphate …
OR609_000266	355	16.9	RNA processing and modification	PF05700	IPR008409 Pre-mRNA-splicing factor SPF27
OR609_004987	354.8	16.9	Cell wall/membrane/envelope biogenesis	PF14852;PF14853	IPR011990 Tetratricopeptide-like helical domain superfamily;IPR016543 Mitochondria fission 1 protein;IPR028058 Fis1, N-terminal tetratricopeptide repeat;IPR028061 Fis1, C-terminal tetratricopeptide repeat;IPR033745 Mitochondria fission protein Fis1, cytosolic domain	ENOG503P1Y3	M:(M) Cell wall/membrane/envelope biogenesis	GO_function: GO:0005515 - protein binding [Evidence IEA];GO_process: GO:0000266 - mitochondrial fission [Evidence IEA]
OR609_006075	353.9	16.9	Translation, ribosomal structure and biogenesis	PF01090	IPR001266 Ribosomal protein S19e;IPR018277 Ribosomal protein S19e, conserved site;IPR036388 Winged helix-like DNA-binding domain superfamily;IPR036390 Winged helix DNA-binding domain superfamily	ENOG503P1YW	J:(J) Translation, ribosomal structure and biogenesis	GO_component: GO:0005840 - ribosome [Evidence IEA];GO_function: GO:0003735 - structural constituent of ribosome [Evidence IEA];GO_process: GO:0006412 - translation [Evidence IEA]
OR609_002396	353	16.8	Translation, ribosomal structure and biogenesis	PF01294	IPR001380 Ribosomal protein L13e;IPR018256 Ribosomal protein L13e, conserved site	ENOG503P222	J:(J) Translation, ribosomal structure and biogenesis	GO_component: GO:0005840 - ribosome [Evidence IEA];GO_function: GO:0003735 - structural constituent of ribosome [Evidence IEA];GO_process: GO:0006412 - translation [Evidence IEA]
OR609_005614	352.9	16.8	Energy production and conversion	PF03179	IPR005124 Vacuolar (H+)-ATPase G subunit	ENOG503P53V	C:(C) Energy production and conversion	GO_component: GO:0016471 - vacuolar proton-transporting V-type ATPase complex [Evidence IEA];GO_function: GO:0042626 - ATPase-coupled transmembrane transporter activity [Evidence IEA];GO_process: GO:1902600 - proton transmembrane transport [Evidence IEA]
OR609_000487	352.2	16.8	Cytoskeleton	PF07159	IPR009828 CYRIA/CYRIB, Rac1 binding domain;IPR039789 CYFIP-related Rac1 interactor	ENOG503X84P	S:(S) Function unknown	GO_function: GO:0031267 - small GTPase binding [Evidence IEA];GO_process: GO:0030833 - regulation of actin filament polymerization [Evidence IEA]
OR609_000074	352.2	16.8	Nucleotide transport and metabolism						uridine kinase
OR609_003462	352	16.8	Function unknown (specific for A. insulamus)						Function unknown (specific for A. insulamus)
OR609_000959	351.6	16.7	Energy production and conversion	PF00153	IPR018108 Mitochondrial substrate/solute carrier;IPR023395 Mitochondrial carrier domain superfamily;IPR044677 Mitochondrial phosphate carrier protein Pic2/Mir1-like	ENOG503NTWE	C:(C) Energy production and conversion	GO_function: GO:0005315 - inorganic phosphate transmembrane transporter activity [Evidence IEA];GO_process: GO:1990547 - mitochondrial phosphate ion transmembrane transport [Evidence IEA]
OR609_007520	351.6	16.7	Signal transduction mechanisms	PF07699	IPR009030 Growth factor receptor cysteine-rich domain superfamily;IPR011641 Tyrosine-protein kinase ephrin type A/B receptor-like
OR609_003115	351.5	16.7	Posttranslational modification, protein turnover, chaperones	PF00179	IPR000608 Ubiquitin-conjugating enzyme E2;IPR016135 Ubiquitin-conjugating enzyme/RWD-like	ENOG503P28S	O:(O) Posttranslational modification, protein turnover, chaperones
OR609_005575	350.7	16.7	Signal transduction mechanisms	PF02145	IPR000331 Rap/Ran-GAP domain;IPR035974 Rap/Ran-GAP superfamily	ENOG503Q5T4	T:(T) Signal transduction mechanisms	GO_function: GO:0005096 - GTPase activator activity [Evidence IEA];GO_process: GO:0051056 - regulation of small GTPase mediated signal transduction [Evidence IEA]
OR609_004277	349	16.6	Cell cycle control, cell division, chromosome partitioning; Cytoskeleton	PF00069;PF07714	IPR000719 Protein kinase domain;IPR011009 Protein kinase-like domain superfamily;IPR015915 Kelch-type beta propeller
OR609_002345	346.5	16.5	Cytoskeleton		IPR011004 Trimeric LpxA-like superfamily;IPR027777 Dynactin subunit 6
OR609_002292	345.8	16.5	Lipid transport and metabolism; Signal transduction mechanisms		IPR001666 Phosphatidylinositol transfer protein;IPR023393 START-like domain superfamily	ENOG503BB4C	I:(I) Lipid transport and metabolism;T:(T) Signal transduction mechanisms	GO_function: GO:0005548 - phospholipid transporter activity [Evidence IEA];GO_process: GO:0015914 - phospholipid transport [Evidence IEA]
OR609_005122	343.7	16.4	Energy production and conversion	PF00037;PF12800;PF12838;PF13187;PF13237	IPR010226 NADH-quinone oxidoreductase, chain I;IPR017896 4Fe-4S ferredoxin-type, iron-sulphur binding domain;IPR017900 4Fe-4S ferredoxin, iron-sulphur binding, conserved site	ENOG503NVE7	C:(C) Energy production and conversion	GO_component: GO:0016020 - membrane [Evidence IEA];GO_function: GO:0051539 - 4 iron, 4 sulfur cluster binding [Evidence IEA];GO_function: GO:0016651 - oxidoreductase activity, acting on NAD(P)H [Evidence IEA]
OR609_001456	343.3	16.3	Function unknown (specific for fungi)	PF10338	IPR019434 Domain of unknown function DUF2423
OR609_005864	343	16.3	RNA processing and modification	PF14382;PF15985	IPR004088 K Homology domain, type 1;IPR012340 Nucleic acid-binding, OB-fold;IPR025721 Exosome complex component, N-terminal domain;IPR026699 Exosome complex RNA-binding protein 1/RRP40/RRP4;IPR036612 K Homology domain, type 1 superfamily	ENOG503NWAX	A:(A) RNA processing and modification	GO_component: GO:0000178 - exosome (RNase complex) [Evidence IEA];GO_function: GO:0003723 - RNA binding [Evidence IEA]
OR609_001023	342	16.3	Function unknown (specific for A. insulamus)						Function unknown (specific for A. insulamus)
OR609_000047	341.7	16.3	Cell cycle control, cell division, chromosome partitioning; Signal transduction mechanisms	PF00025;PF00503	IPR001019 Guanine nucleotide binding protein (G-protein), alpha subunit;IPR002975 Fungal G-protein, alpha subunit;IPR011025 G protein alpha subunit, helical insertion;IPR027417 P-loop containing nucleoside triphosphate hydrolase	ENOG503NV23	D:(D) Cell cycle control, cell division, chromosome partitioning;T:(T) Signal transduction mechanisms	GO_component: GO:0005834 - heterotrimeric G-protein complex [Evidence IEA];GO_function: GO:0031683 - G-protein beta/gamma-subunit complex binding [Evidence IEA];GO_function: GO:0003924 - GTPase activity [Evidence IEA];GO_function: GO:0005525 - GTP binding [Evidence IEA];GO_function: GO:0001664 - G protein-coupled receptor binding [Evidence IEA];GO_function: GO:0019001 - guanyl nucleotide binding …
OR609_005990	341.3	16.3	Transcription		IPR005398 Tubby, N-terminal
OR609_002827	340.3	16.2	Chromatin structure and dynamics	PF00125;PF16211	IPR002119 Histone H2A;IPR007125 Histone H2A/H2B/H3;IPR009072 Histone-fold;IPR032454 Histone H2A, C-terminal domain;IPR032458 Histone H2A conserved site	ENOG503P2TD	B:(B) Chromatin structure and dynamics	GO_component: GO:0000786 - nucleosome [Evidence IEA];GO_function: GO:0046982 - protein heterodimerization activity [Evidence IEA];GO_function: GO:0003677 - DNA binding [Evidence IEA]
OR609_001021	339.1	16.1	RNA processing and modification	PF00076	IPR000504 RNA recognition motif domain;IPR012677 Nucleotide-binding alpha-beta plait domain superfamily;IPR025715 Chromatin target of PRMT1 protein, C-terminal;IPR035979 RNA-binding domain superfamily	ENOG503BCRA	A:(A) RNA processing and modification	GO_function: GO:0003676 - nucleic acid binding [Evidence IEA]
OR609_001866	336.6	16	Energy production and conversion	PF00153	IPR018108 Mitochondrial substrate/solute carrier;IPR023395 Mitochondrial carrier domain superfamily	ENOG503NTYD	C:(C) Energy production and conversion
OR609_001259	335.7	16	Function unknown (specific for A. insulamus)						Function unknown (specific for A. insulamus)
OR609_000960	334.6	15.9	Amino acid transport and metabolism	PF00082	IPR000209 Peptidase S8/S53 domain;IPR036852 Peptidase S8/S53 domain superfamily
OR609_007022	331.8	15.8	Intracellular trafficking, secretion, and vesicular transport		IPR038407 Vesicle transport v-SNARE, N-terminal domain superfamily;IPR044766 NPSN/SNAP25-like, N-terminal SNARE domain	ENOG503PE61	U:(U) Intracellular trafficking, secretion, and vesicular transport	GO_component: GO:0031201 - SNARE complex [Evidence IEA];GO_function: GO:0005484 - SNAP receptor activity [Evidence IEA]
OR609_002229	330.6	15.7	Energy production and conversion	PF01215	IPR002124 Cytochrome c oxidase, subunit Vb;IPR036972 Cytochrome c oxidase, subunit Vb superfamily	ENOG503P5BA	C:(C) Energy production and conversion	GO_component: GO:0005740 - mitochondrial envelope [Evidence IEA];GO_component: GO:0005751 - mitochondrial respiratory chain complex IV [Evidence IEA];GO_process: GO:0006123 - mitochondrial electron transport, cytochrome c to oxygen [Evidence IEA]
OR609_002084	330.3	15.7	Function unknown (specific for A. insulamus)						Function unknown (specific for A. insulamus)
OR609_003249	330.1	15.7	Translation, ribosomal structure and biogenesis	PF14204;PF17144	IPR005485 Ribosomal protein L5 eukaryotic/L18 archaeal;IPR025607 Ribosomal protein L5 eukaryotic, C-terminal	ENOG503NU2R	J:(J) Translation, ribosomal structure and biogenesis	GO_component: GO:0005840 - ribosome [Evidence IEA];GO_function: GO:0008097 - 5S rRNA binding [Evidence IEA];GO_function: GO:0003735 - structural constituent of ribosome [Evidence IEA];GO_process: GO:0006412 - translation [Evidence IEA]
OR609_001592	330	15.7	RNA processing and modification						Heteroproteinous nuclear ribonucleoprotein U-like protein 1
OR609_003793	329.9	15.7	Function unknown (specific for fungi)						Function unknown (specific for fungi)
OR609_004953	327.9	15.6	Transcription; Chromatin structure and dynamics; Translation, ribosomal structure and biogenesis	PF00385;PF03732;PF13650;PF17921	IPR000953 Chromo/chromo shadow domain;IPR001878 Zinc finger, CCHC-type;IPR005162 Retrotransposon gag domain;IPR016197 Chromo-like domain superfamily;IPR021109 Aspartic peptidase domain superfamily;IPR023780 Chromo domain;IPR041588 Integrase zinc-binding domain
OR609_001689	327.4	15.6	Translation, ribosomal structure and biogenesis	PF00828	IPR021131 Ribosomal protein L18e/L15P;IPR036227 Ribosomal L18e/L15P superfamily	ENOG503A1NK	J:(J) Translation, ribosomal structure and biogenesis
OR609_007492	326.4	15.5	Translation, ribosomal structure and biogenesis	PF00009;PF00338;PF03143;PF03144	IPR000795 Translational (tr)-type GTP-binding domain;IPR001848 Ribosomal protein S10;IPR004160 Translation elongation factor EFTu/EF1A, C-terminal;IPR004161 Translation elongation factor EFTu-like, domain 2;IPR004541 Translation elongation factor EFTu/EF1A, bacterial/organelle;IPR009000 Translation protein, beta-barrel domain superfamily;IPR009001 Translation elongation factor EF1A/initiation fac…	ENOG502VH5D	J:(J) Translation, ribosomal structure and biogenesis	GO_component: GO:0005840 - ribosome [Evidence IEA];GO_function: GO:0003723 - RNA binding [Evidence IEA];GO_function: GO:0003746 - translation elongation factor activity [Evidence IEA];GO_function: GO:0003924 - GTPase activity [Evidence IEA];GO_function: GO:0005525 - GTP binding [Evidence IEA];GO_function: GO:0003735 - structural constituent of ribosome [Evidence IEA];GO_process: GO:0006412 - tran…
OR609_002306	324.9	15.5	Intracellular trafficking, secretion, and vesicular transport	PF04515	IPR007603 Choline transporter-like
OR609_003824	324.6	15.5	Function unknown (specific for aphelids)						Function unknown (specific for aphelids)
OR609_003562	322.1	15.3	Posttranslational modification, protein turnover, chaperones	PF02996	IPR004127 Prefoldin alpha-like;IPR009053 Prefoldin;IPR016655 Prefoldin subunit 3	ENOG503NX0J	O:(O) Posttranslational modification, protein turnover, chaperones	GO_component: GO:0016272 - prefoldin complex [Evidence IEA];GO_process: GO:0006457 - protein folding [Evidence IEA]
OR609_004687	320.3	15.3	Cell cycle control, cell division, chromosome partitioning; Cytoskeleton	PF00069;PF07699;PF07714	IPR000719 Protein kinase domain;IPR008271 Serine/threonine-protein kinase, active site;IPR009030 Growth factor receptor cysteine-rich domain superfamily;IPR011009 Protein kinase-like domain superfamily;IPR011641 Tyrosine-protein kinase ephrin type A/B receptor-like
OR609_007309	319.3	15.2	Amino acid transport and metabolism		IPR009003 Peptidase S1, PA clan	ENOG502SN4N
OR609_004161	318.1	15.1	Function unknown (specific for A. insulamus)						Function unknown (specific for A. insulamus)
OR609_002516	317.4	15.1	Function unknown (specific for A. insulamus)						Function unknown (specific for A. insulamus)
OR609_000468	317.2	15.1	Amino acid transport and metabolism; Carbohydrate transport and metabolism		IPR010061 Methylmalonate-semialdehyde dehydrogenase;IPR015590 Aldehyde dehydrogenase domain;IPR016161 Aldehyde/histidinol dehydrogenase;IPR016162 Aldehyde dehydrogenase, N-terminal;IPR016163 Aldehyde dehydrogenase, C-terminal	ENOG503BBIA	E:(E) Amino acid transport and metabolism;G:(G) Carbohydrate transport and metabolism	GO_function: GO:0016620 - oxidoreductase activity, acting on the aldehyde or oxo group of donors, NAD or NADP as acceptor [Evidence IEA];GO_function: GO:0016491 - oxidoreductase activity [Evidence IEA];GO_function: GO:0004491 - methylmalonate-semialdehyde dehydrogenase (acylating) activity [Evidence IEA]
OR609_006772	315.9	15	Signal transduction mechanisms	PF00097;PF12678;PF13639;PF13923	IPR001841 Zinc finger, RING-type;IPR013083 Zinc finger, RING/FYVE/PHD-type
OR609_003673	315.8	15	Posttranslational modification, protein turnover, chaperones	PF00200;PF13574;PF13582;PF13583;PF13688	IPR001590 Peptidase M12B, ADAM/reprolysin;IPR001762 Disintegrin domain;IPR024079 Metallopeptidase, catalytic domain superfamily;IPR036436 Disintegrin domain superfamily	ENOG503NTZ6	O:(O) Posttranslational modification, protein turnover, chaperones	GO_function: GO:0004222 - metalloendopeptidase activity [Evidence IEA];GO_function: GO:0008237 - metallopeptidase activity [Evidence IEA];GO_process: GO:0006508 - proteolysis [Evidence IEA]
OR609_006340	315.5	15	Function unknown (specific for A. insulamus)						Function unknown (specific for A. insulamus)
OR609_004485	315	15	Carbohydrate transport and metabolism; Polysacharid destruction.	PF01522	IPR002509 NodB homology domain;IPR011330 Glycoside hydrolase/deacetylase, beta/alpha-barrel
OR609_004990	315	15	Chromatin structure and dynamics	PF16211	IPR002119 Histone H2A;IPR009072 Histone-fold;IPR032454 Histone H2A, C-terminal domain;IPR032458 Histone H2A conserved site	ENOG503P2TD	B:(B) Chromatin structure and dynamics	GO_component: GO:0000786 - nucleosome [Evidence IEA];GO_function: GO:0046982 - protein heterodimerization activity [Evidence IEA];GO_function: GO:0003677 - DNA binding [Evidence IEA]
OR609_000926	313.8	14.9	Energy production and conversion	PF00171	IPR015590 Aldehyde dehydrogenase domain;IPR016160 Aldehyde dehydrogenase, cysteine active site;IPR016161 Aldehyde/histidinol dehydrogenase;IPR016162 Aldehyde dehydrogenase, N-terminal;IPR016163 Aldehyde dehydrogenase, C-terminal	ENOG503NW4N	C:(C) Energy production and conversion	GO_function: GO:0016620 - oxidoreductase activity, acting on the aldehyde or oxo group of donors, NAD or NADP as acceptor [Evidence IEA];GO_function: GO:0016491 - oxidoreductase activity [Evidence IEA]
OR609_005409	313.4	14.9	Function unknown (specific for aphelids)						Function unknown (specific for aphelids)
OR609_003264	313.1	14.9	Signal transduction mechanisms	PF13646	IPR011989 Armadillo-like helical;IPR016024 Armadillo-type fold;IPR021133 HEAT, type 2	ENOG503NU14	T:(T) Signal transduction mechanisms
OR609_000748	312.6	14.9	Intracellular trafficking, secretion, and vesicular transport	PF01086	IPR000996 Clathrin light chain
OR609_007499	312.5	14.9	Translation, ribosomal structure and biogenesis	PF00542;PF16320	IPR000206 Ribosomal protein L7/L12;IPR008932 Ribosomal protein L7/L12, oligomerisation;IPR013823 Ribosomal protein L7/L12, C-terminal;IPR014719 Ribosomal protein L7/L12, C-terminal/adaptor protein ClpS-like;IPR036235 Ribosomal protein L7/L12, oligomerisation domain superfamily	ENOG502VSG7	J:(J) Translation, ribosomal structure and biogenesis	GO_component: GO:0005840 - ribosome [Evidence IEA];GO_function: GO:0003735 - structural constituent of ribosome [Evidence IEA];GO_process: GO:0006412 - translation [Evidence IEA]
OR609_002223	311.5	14.8	Function unknown (specific for A. insulamus)						Function unknown (specific for A. insulamus)
OR609_004173	310.8	14.8	Intracellular trafficking, secretion, and vesicular transport	PF12271	IPR022057 Chitin synthase export chaperone	ENOG503NWFG	U:(U) Intracellular trafficking, secretion, and vesicular transport
OR609_000168	310.5	14.8	Translation, ribosomal structure and biogenesis	PF00076	IPR000504 RNA recognition motif domain;IPR012677 Nucleotide-binding alpha-beta plait domain superfamily;IPR035979 RNA-binding domain superfamily
OR609_002412	309.9	14.8	Inorganic ion transport and metabolism	PF00909	IPR018047 Ammonium transporter, conserved site;IPR024041 Ammonium transporter AmtB-like domain;IPR029020 Ammonium/urea transporter	ENOG503NVB7	P:(P) Inorganic ion transport and metabolism	GO_component: GO:0016020 - membrane [Evidence IEA];GO_function: GO:0008519 - ammonium transmembrane transporter activity [Evidence IEA];GO_process: GO:0072488 - ammonium transmembrane transport [Evidence IEA];GO_process: GO:0015696 - ammonium transport [Evidence IEA]
OR609_006417	307.6	14.6	Function unknown (specific for A. insulamus)						Function unknown (specific for A. insulamus)
OR609_006968	307.2	14.6	Translation, ribosomal structure and biogenesis	PF01248	IPR000530 Ribosomal protein S12e;IPR004038 Ribosomal protein L7Ae/L30e/S12e/Gadd45;IPR029064 50S ribosomal protein L30e-like	ENOG503P1R7	J:(J) Translation, ribosomal structure and biogenesis	GO_component: GO:0005840 - ribosome [Evidence IEA];GO_function: GO:0003735 - structural constituent of ribosome [Evidence IEA];GO_process: GO:0006412 - translation [Evidence IEA]
OR609_007475	304.1	14.5	Function unknown (specific for A. insulamus)						Function unknown (specific for A. insulamus)
OR609_003277	302.1	14.4	Intracellular trafficking, secretion, and vesicular transport	PF01105	IPR009038 GOLD domain;IPR015720 Transmembrane emp24 domain-containing protein	ENOG503NVYE	U:(U) Intracellular trafficking, secretion, and vesicular transport
OR609_005239	300.6	14.3	Energy production and conversion; Coenzyme transport and metabolism	PF00175;PF00970	IPR001433 Oxidoreductase FAD/NAD(P)-binding;IPR001709 Flavoprotein pyridine nucleotide cytochrome reductase;IPR001834 NADH:cytochrome b5 reductase-like;IPR008333 Flavoprotein pyridine nucleotide cytochrome reductase-like, FAD-binding domain;IPR017927 FAD-binding domain, ferredoxin reductase-type;IPR017938 Riboflavin synthase-like beta-barrel;IPR039261 Ferredoxin-NADP reductase (FNR), nucleotide-b…	ENOG503GEY2	C:(C) Energy production and conversion;H:(H) Coenzyme transport and metabolism	GO_function: GO:0016491 - oxidoreductase activity [Evidence IEA]
OR609_007059	299.8	14.3	Translation, ribosomal structure and biogenesis	PF00276;PF03939	IPR005633 Ribosomal protein L23/L25, N-terminal;IPR012677 Nucleotide-binding alpha-beta plait domain superfamily;IPR012678 Ribosomal protein L23/L15e core domain superfamily;IPR013025 Ribosomal protein L25/L23	ENOG503P2TQ	J:(J) Translation, ribosomal structure and biogenesis	GO_component: GO:0005840 - ribosome [Evidence IEA];GO_function: GO:0003735 - structural constituent of ribosome [Evidence IEA];GO_process: GO:0006412 - translation [Evidence IEA]
OR609_003459	299.2	14.2	Lipid transport and metabolism	PF00005	IPR003439 ABC transporter-like, ATP-binding domain;IPR017871 ABC transporter-like, conserved site;IPR026082 ABC transporter A;IPR027417 P-loop containing nucleoside triphosphate hydrolase	ENOG503P1DX	I:(I) Lipid transport and metabolism	GO_component: GO:0016021 - integral component of membrane [Evidence IEA];GO_function: GO:0042626 - ATPase-coupled transmembrane transporter activity [Evidence IEA];GO_function: GO:0005524 - ATP binding [Evidence IEA];GO_process: GO:0055085 - transmembrane transport [Evidence IEA]
OR609_000685	298.1	14.2	Intracellular trafficking, secretion, and vesicular transport	PF03798	IPR006634 TRAM/LAG1/CLN8 homology domain;IPR016439 Sphingosine N-acyltransferase Lag1/Lac1-like	ENOG503NYZN	U:(U) Intracellular trafficking, secretion, and vesicular transport	GO_component: GO:0016021 - integral component of membrane [Evidence IEA];GO_function: GO:0050291 - sphingosine N-acyltransferase activity [Evidence IEA];GO_process: GO:0046513 - ceramide biosynthetic process [Evidence IEA]
OR609_006208	297.8	14.2	Posttranslational modification, protein turnover, chaperones	PF00089	IPR001254 Serine proteases, trypsin domain;IPR001314 Peptidase S1A, chymotrypsin family;IPR009003 Peptidase S1, PA clan;IPR018114 Serine proteases, trypsin family, histidine active site;IPR033116 Serine proteases, trypsin family, serine active site;IPR043504 Peptidase S1, PA clan, chymotrypsin-like fold	ENOG502GN18	O:(O) Posttranslational modification, protein turnover, chaperones	GO_function: GO:0004252 - serine-type endopeptidase activity [Evidence IEA];GO_process: GO:0006508 - proteolysis [Evidence IEA]
OR609_001970	297.5	14.2	Translation, ribosomal structure and biogenesis	PF00281;PF00673	IPR002132 Ribosomal protein L5;IPR020929 Ribosomal protein L5, conserved site;IPR022803 Ribosomal protein L5 domain superfamily;IPR031309 Ribosomal protein L5, C-terminal;IPR031310 Ribosomal protein L5, N-terminal	ENOG503BDSE	J:(J) Translation, ribosomal structure and biogenesis	GO_component: GO:0005840 - ribosome [Evidence IEA];GO_function: GO:0003735 - structural constituent of ribosome [Evidence IEA];GO_process: GO:0006412 - translation [Evidence IEA]
OR609_006845	297.2	14.2	Cell cycle control, cell division, chromosome partitioning	PF00134	IPR013922 Cyclin PHO80-like;IPR036915 Cyclin-like superfamily	ENOG503Q3SW	D:(D) Cell cycle control, cell division, chromosome partitioning	GO_function: GO:0019901 - protein kinase binding [Evidence IEA];GO_process: GO:0000079 - regulation of cyclin-dependent protein serine/threonine kinase activity [Evidence IEA]
OR609_000260	297.1	14.1	Posttranslational modification, protein turnover, chaperones	PF00082	IPR000209 Peptidase S8/S53 domain;IPR015500 Peptidase S8, subtilisin-related;IPR022398 Peptidase S8, subtilisin, His-active site;IPR023827 Peptidase S8, subtilisin, Asp-active site;IPR023828 Peptidase S8, subtilisin, Ser-active site;IPR034193 Proteinase K-like catalytic domain;IPR036852 Peptidase S8/S53 domain superfamily	ENOG501WIDU	O:(O) Posttranslational modification, protein turnover, chaperones	GO_function: GO:0004252 - serine-type endopeptidase activity [Evidence IEA];GO_function: GO:0008236 - serine-type peptidase activity [Evidence IEA];GO_process: GO:0006508 - proteolysis [Evidence IEA]
OR609_006318	296.5	14.1	Function unknown (specific for A. insulamus)						Function unknown (specific for A. insulamus)
OR609_002220	296	14.1	Amino acid transport and metabolism	PF00202	IPR005814 Aminotransferase class-III;IPR010164 Ornithine aminotransferase;IPR015421 Pyridoxal phosphate-dependent transferase, major domain;IPR015422 Pyridoxal phosphate-dependent transferase, small domain;IPR015424 Pyridoxal phosphate-dependent transferase	ENOG503NUZV	E:(E) Amino acid transport and metabolism	GO_function: GO:0004587 - ornithine-oxo-acid transaminase activity [Evidence IEA];GO_function: GO:0008483 - transaminase activity [Evidence IEA];GO_function: GO:0030170 - pyridoxal phosphate binding [Evidence IEA];GO_function: GO:0003824 - catalytic activity [Evidence IEA]
OR609_005376	295.2	14.1	Cytoskeleton	PF12718	IPR000533 Tropomyosin
OR609_006333	294.2	14	Cytoskeleton	PF00241	IPR002108 Actin-depolymerising factor homology domain;IPR017904 ADF/Cofilin;IPR029006 ADF-H/Gelsolin-like domain superfamily	ENOG503P2XC	Z:(Z) Cytoskeleton	GO_component: GO:0015629 - actin cytoskeleton [Evidence IEA];GO_function: GO:0003779 - actin binding [Evidence IEA];GO_process: GO:0030042 - actin filament depolymerization [Evidence IEA]
OR609_002304	293.2	14	Nucleotide transport and metabolism		IPR034907 Nucleoside diphosphate kinase-like domain;IPR036850 Nucleoside diphosphate kinase-like domain superfamily	ENOG503PF80	F:(F) Nucleotide transport and metabolism
OR609_004845	293	14	Cell cycle control, cell division, chromosome partitioning; Cytoskeleton	PF00069;PF07714	IPR000719 Protein kinase domain;IPR008271 Serine/threonine-protein kinase, active site;IPR011009 Protein kinase-like domain superfamily
OR609_003711	292.1	13.9	Translation, ribosomal structure and biogenesis	PF00069;PF07714	IPR000719 Protein kinase domain;IPR008271 Serine/threonine-protein kinase, active site;IPR011009 Protein kinase-like domain superfamily;IPR017441 Protein kinase, ATP binding site	ENOG503NX38	J:(J) Translation, ribosomal structure and biogenesis	GO_function: GO:0004672 - protein kinase activity [Evidence IEA];GO_function: GO:0005524 - ATP binding [Evidence IEA];GO_process: GO:0006468 - protein phosphorylation [Evidence IEA]
OR609_005615	289.6	13.8	Translation, ribosomal structure and biogenesis	PF00297	IPR000597 Ribosomal protein L3;IPR009000 Translation protein, beta-barrel domain superfamily;IPR019926 Ribosomal protein L3, conserved site	ENOG503NUF5	J:(J) Translation, ribosomal structure and biogenesis	GO_component: GO:0005840 - ribosome [Evidence IEA];GO_function: GO:0003735 - structural constituent of ribosome [Evidence IEA];GO_process: GO:0006412 - translation [Evidence IEA]
OR609_005485	289.3	13.8	Signal transduction mechanisms; Cytoskeleton	PF01213;PF08603	IPR001837 Adenylate cyclase-associated CAP;IPR006599 CARP motif;IPR013912 Adenylate cyclase-associated CAP, C-terminal;IPR013992 Adenylate cyclase-associated CAP, N-terminal;IPR016098 Cyclase-associated protein CAP/septum formation inhibitor MinC, C-terminal;IPR017901 C-CAP/cofactor C-like domain;IPR018106 CAP, conserved site, N-terminal;IPR028417 CAP, conserved site, C-terminal;IPR036222 Adenyla…	ENOG503NXBZ	T:(T) Signal transduction mechanisms;Z:(Z) Cytoskeleton	GO_function: GO:0003779 - actin binding [Evidence IEA];GO_process: GO:0000902 - cell morphogenesis [Evidence IEA];GO_process: GO:0007010 - cytoskeleton organization [Evidence IEA]
OR609_001915	288.4	13.7	Signal transduction mechanisms	PF07699	IPR009030 Growth factor receptor cysteine-rich domain superfamily;IPR011641 Tyrosine-protein kinase ephrin type A/B receptor-like
OR609_007381	287.4	13.7	Inorganic ion transport and metabolism	PF00137	IPR000245 V-ATPase proteolipid subunit;IPR002379 V-ATPase proteolipid subunit C-like domain;IPR011555 V-ATPase proteolipid subunit C, eukaryotic;IPR035921 F/V-ATP synthase subunit C superfamily	ENOG503P1TH	P:(P) Inorganic ion transport and metabolism	GO_component: GO:0033177 - proton-transporting two-sector ATPase complex, proton-transporting domain [Evidence IEA];GO_component: GO:0033179 - proton-transporting V-type ATPase, V0 domain [Evidence IEA];GO_function: GO:0015078 - proton transmembrane transporter activity [Evidence IEA];GO_process: GO:1902600 - proton transmembrane transport [Evidence IEA]
OR609_002594	286.6	13.6	Carbohydrate transport and metabolism	PF01127	IPR000701 Succinate dehydrogenase/fumarate reductase type B, transmembrane subunit;IPR014314 Succinate dehydrogenase, cytochrome b556 subunit;IPR018495 Succinate dehydrogenase, cytochrome b subunit, conserved site;IPR034804 Fumarate reductase/succinate dehydrogenase, transmembrane subunit	ENOG503P4H8	G:(G) Carbohydrate transport and metabolism	GO_component: GO:0016020 - membrane [Evidence IEA];GO_component: GO:0045281 - succinate dehydrogenase complex [Evidence IEA];GO_function: GO:0009055 - electron transfer activity [Evidence IEA];GO_process: GO:0006099 - tricarboxylic acid cycle [Evidence IEA]
OR609_002268	286.5	13.6	Cell cycle control, cell division, chromosome partitioning; Cytoskeleton	PF00069;PF07699;PF07714	IPR000719 Protein kinase domain;IPR008271 Serine/threonine-protein kinase, active site;IPR009030 Growth factor receptor cysteine-rich domain superfamily;IPR011009 Protein kinase-like domain superfamily
OR609_005744	286.3	13.6	Intracellular trafficking, secretion, and vesicular transport		IPR001388 Synaptobrevin-like;IPR016444 Synaptobrevin/Vesicle-associated membrane protein;IPR042855 v-SNARE, coiled-coil homology domain	ENOG503P44G	U:(U) Intracellular trafficking, secretion, and vesicular transport	GO_component: GO:0016021 - integral component of membrane [Evidence IEA];GO_process: GO:0016192 - vesicle-mediated transport [Evidence IEA]
OR609_007768	286.2	13.6	Inorganic ion transport and metabolism	PF11127	IPR021309 Inner membrane protein YgaP-like, transmembrane domain	ENOG502KX5R	P:(P) Inorganic ion transport and metabolism
OR609_000612	285.9	13.6	Function unknown (specific for A. insulamus)						Function unknown (specific for A. insulamus)
OR609_002672	284.8	13.6	Function unknown (specific for A. insulamus)						Function unknown (specific for A. insulamus)
OR609_005801	283.8	13.5	Function unknown (specific for A. insulamus)						Function unknown (specific for A. insulamus)
OR609_001850	283.7	13.5	Posttranslational modification, protein turnover, chaperones	PF00226	IPR001623 DnaJ domain;IPR018253 DnaJ domain, conserved site;IPR036869 Chaperone J-domain superfamily	ENOG503P086	O:(O) Posttranslational modification, protein turnover, chaperones
OR609_004062	283.6	13.5	Function unknown (specific for fungi)		IPR028260 FAM177 family
OR609_002242	283	13.5	Function unknown (specific for A. insulamus)						Function unknown (specific for A. insulamus)
OR609_005386	282.1	13.4	Cell cycle control, cell division, chromosome partitioning; Cell motility	PF03259	IPR004942 Roadblock/LAMTOR2 domain	ENOG503BRCD	D:(D) Cell cycle control, cell division, chromosome partitioning;N:(N) Cell motility
OR609_001721	281.7	13.4	Signal transduction mechanisms	PF00211;PF00338;PF00498;PF01590;PF13185;PF13492;PF16697	IPR000253 Forkhead-associated (FHA) domain;IPR001054 Adenylyl cyclase class-3/4/guanylyl cyclase;IPR001848 Ribosomal protein S10;IPR003018 GAF domain;IPR005729 Ribosomal protein S10, eukaryotic/archaeal;IPR008984 SMAD/FHA domain superfamily;IPR027486 Ribosomal protein S10 domain;IPR029016 GAF-like domain superfamily;IPR029787 Nucleotide cyclase;IPR032030 YscD, cytoplasmic domain;IPR036838 Ribosom…	ENOG503PB75	T:(T) Signal transduction mechanisms	GO_component: GO:0015935 - small ribosomal subunit [Evidence IEA];GO_component: GO:0005840 - ribosome [Evidence IEA];GO_function: GO:0005515 - protein binding [Evidence IEA];GO_function: GO:0003735 - structural constituent of ribosome [Evidence IEA];GO_process: GO:0006412 - translation [Evidence IEA];GO_process: GO:0035556 - intracellular signal transduction [Evidence IEA];GO_process: GO:0009190 …
OR609_000858	281	13.4	Energy production and conversion	PF00463;PF13714	IPR006254 Isocitrate lyase;IPR015813 Pyruvate/Phosphoenolpyruvate kinase-like domain superfamily;IPR018523 Isocitrate lyase/phosphorylmutase, conserved site;IPR039556 ICL/PEPM domain;IPR040442 Pyruvate kinase-like domain superfamily	ENOG503NUMX	C:(C) Energy production and conversion	GO_function: GO:0004451 - isocitrate lyase activity [Evidence IEA];GO_function: GO:0003824 - catalytic activity [Evidence IEA];GO_process: GO:0019752 - carboxylic acid metabolic process [Evidence IEA]
OR609_001417	280	13.3	Lipid transport and metabolism; Secondary metabolites biosynthesis, transport and catabolism	PF00441;PF01756;PF02770	IPR002655 Acyl-CoA oxidase, C-terminal;IPR006091 Acyl-CoA oxidase/dehydrogenase, middle domain;IPR009075 Acyl-CoA dehydrogenase/oxidase C-terminal;IPR009100 Acyl-CoA dehydrogenase/oxidase, N-terminal and middle domain superfamily;IPR012258 Acyl-CoA oxidase;IPR036250 Acyl-CoA dehydrogenase-like, C-terminal	ENOG503P01W	I:(I) Lipid transport and metabolism;Q:(Q) Secondary metabolites biosynthesis, transport and catabolism	GO_component: GO:0005777 - peroxisome [Evidence IEA];GO_function: GO:0003997 - acyl-CoA oxidase activity [Evidence IEA];GO_function: GO:0016627 - oxidoreductase activity, acting on the CH-CH group of donors [Evidence IEA];GO_function: GO:0071949 - FAD binding [Evidence IEA];GO_process: GO:0006631 - fatty acid metabolic process [Evidence IEA];GO_process: GO:0006635 - fatty acid beta-oxidation [Evi…
OR609_006201	279.7	13.3	Lipid transport and metabolism	PF00149	IPR004843 Calcineurin-like phosphoesterase domain, ApaH type;IPR008139 Saposin B type domain;IPR011001 Saposin-like;IPR011160 Sphingomyelin phosphodiesterase;IPR029052 Metallo-dependent phosphatase-like;IPR041805 Acid sphingomyelinase/endopolyphosphatase, metallophosphatase domain	ENOG503NWV9	I:(I) Lipid transport and metabolism	GO_function: GO:0004767 - sphingomyelin phosphodiesterase activity [Evidence IEA];GO_function: GO:0016787 - hydrolase activity [Evidence IEA];GO_process: GO:0006685 - sphingomyelin catabolic process [Evidence IEA]
OR609_007504	279.5	13.3	Translation, ribosomal structure and biogenesis	PF00009;PF01926;PF03143;PF03144	IPR000795 Translational (tr)-type GTP-binding domain;IPR004160 Translation elongation factor EFTu/EF1A, C-terminal;IPR004161 Translation elongation factor EFTu-like, domain 2;IPR004541 Translation elongation factor EFTu/EF1A, bacterial/organelle;IPR005225 Small GTP-binding protein domain;IPR009000 Translation protein, beta-barrel domain superfamily;IPR009001 Translation elongation factor EF1A/ini…	ENOG502VH5D	J:(J) Translation, ribosomal structure and biogenesis	GO_function: GO:0003746 - translation elongation factor activity [Evidence IEA];GO_function: GO:0003924 - GTPase activity [Evidence IEA];GO_function: GO:0005525 - GTP binding [Evidence IEA];GO_process: GO:0006414 - translational elongation [Evidence IEA]
OR609_001541	279.5	13.3	Signal transduction mechanisms	PF02115	IPR000406 Rho protein GDP-dissociation inhibitor;IPR014756 Immunoglobulin E-set;IPR024792 Rho GDP-dissociation inhibitor domain superfamily	ENOG503NZGF	T:(T) Signal transduction mechanisms	GO_component: GO:0005737 - cytoplasm [Evidence IEA];GO_function: GO:0005094 - Rho GDP-dissociation inhibitor activity [Evidence IEA]
OR609_006073	279	13.3	Carbohydrate transport and metabolism						1,3-beta-glucan synthase component FKS1
OR609_003104	278.4	13.3	Function unknown (specific for A. insulamus)						Function unknown (specific for A. insulamus)
OR609_000245	277.1	13.2	Cell wall/membrane/envelope biogenesis; Posttranslational modification, protein turnover, chaperones; Signal transduction mechanisms	PF08238	IPR006597 Sel1-like repeat;IPR011990 Tetratricopeptide-like helical domain superfamily	ENOG503P062	M:(M) Cell wall/membrane/envelope biogenesis;O:(O) Posttranslational modification, protein turnover, chaperones;T:(T) Signal transduction mechanisms	GO_function: GO:0005515 - protein binding [Evidence IEA]
OR609_001627	273.8	13	Signal transduction mechanisms	PF00615	IPR016137 RGS domain;IPR036305 RGS domain superfamily
OR609_000544	272.6	13	Cytoskeleton (flagellar movement)	PF06098	IPR009290 Radial spoke 3	ENOG5038SSH	S:(S) Function unknown
OR609_005760	271.9	12.9	Nucleotide transport and metabolism	PF00334	IPR001564 Nucleoside diphosphate kinase;IPR023005 Nucleoside diphosphate kinase, active site;IPR034907 Nucleoside diphosphate kinase-like domain;IPR036850 Nucleoside diphosphate kinase-like domain superfamily	ENOG503P274	F:(F) Nucleotide transport and metabolism	GO_function: GO:0004550 - nucleoside diphosphate kinase activity [Evidence IEA];GO_process: GO:0006241 - CTP biosynthetic process [Evidence IEA];GO_process: GO:0006228 - UTP biosynthetic process [Evidence IEA];GO_process: GO:0006183 - GTP biosynthetic process [Evidence IEA];GO_process: GO:0006165 - nucleoside diphosphate phosphorylation [Evidence IEA]
OR609_004291	271.1	12.9	Cell cycle control, cell division, chromosome partitioning; Cytoskeleton	PF00069;PF07714	IPR000719 Protein kinase domain;IPR008271 Serine/threonine-protein kinase, active site;IPR011009 Protein kinase-like domain superfamily
OR609_006770	270.3	12.9	Cell cycle control, cell division, chromosome partitioning; Cytoskeleton	PF00069;PF07699;PF07714	IPR000719 Protein kinase domain;IPR008271 Serine/threonine-protein kinase, active site;IPR009030 Growth factor receptor cysteine-rich domain superfamily;IPR011009 Protein kinase-like domain superfamily;IPR011641 Tyrosine-protein kinase ephrin type A/B receptor-like
OR609_004071	270.2	12.9	Chromatin structure and dynamics	PF05712;PF11717	IPR000953 Chromo/chromo shadow domain;IPR008676 MRG;IPR016197 Chromo-like domain superfamily;IPR025995 RNA binding activity-knot of a chromodomain;IPR026541 MRG domain;IPR038217 MRG, C-terminal domain superfamily	ENOG503NVZW	B:(B) Chromatin structure and dynamics	GO_component: GO:0005634 - nucleus [Evidence IEA];GO_process: GO:0006325 - chromatin organization [Evidence IEA];GO_process: GO:0006355 - regulation of transcription, DNA-templated [Evidence IEA]
OR609_005229	268.7	12.8	Translation, ribosomal structure and biogenesis	PF00736;PF10587	IPR001326 Translation elongation factor EF1B, beta/delta chains, conserved site;IPR014038 Translation elongation factor EF1B, beta/delta subunit, guanine nucleotide exchange domain;IPR014717 Translation elongation factor EF1B/ribosomal protein S6;IPR018940 Elongation factor 1 beta central acidic region, eukaryote;IPR036219 Translation elongation factor eEF-1beta-like superfamily;IPR036282 Glutath…	ENOG503NV8V	J:(J) Translation, ribosomal structure and biogenesis	GO_component: GO:0005853 - eukaryotic translation elongation factor 1 complex [Evidence IEA];GO_function: GO:0003746 - translation elongation factor activity [Evidence IEA];GO_process: GO:0006414 - translational elongation [Evidence IEA]
OR609_005042	268.7	12.8	Signal transduction mechanisms	PF00400	IPR001632 G-protein, beta subunit;IPR001680 WD40 repeat;IPR015943 WD40/YVTN repeat-like-containing domain superfamily;IPR016346 Guanine nucleotide-binding protein, beta subunit;IPR017986 None;IPR019775 WD40 repeat, conserved site;IPR020472 G-protein beta WD-40 repeat;IPR036322 WD40-repeat-containing domain superfamily	ENOG503NUGZ	S:(S) Function unknown	GO_function: GO:0005515 - protein binding [Evidence IEA];GO_process: GO:0007165 - signal transduction [Evidence IEA]
OR609_002001	268.5	12.8	Energy production and conversion		IPR027417 P-loop containing nucleoside triphosphate hydrolase
OR609_002221	268.4	12.8	Signal transduction mechanisms	PF02518;PF13589	IPR001404 Heat shock protein Hsp90 family;IPR003594 Histidine kinase/HSP90-like ATPase;IPR020568 Ribosomal protein S5 domain 2-type fold;IPR020575 Heat shock protein Hsp90, N-terminal;IPR036890 Histidine kinase/HSP90-like ATPase superfamily;IPR037196 HSP90, C-terminal domain	ENOG503NU0I	T:(T) Signal transduction mechanisms	GO_function: GO:0051082 - unfolded protein binding [Evidence IEA];GO_function: GO:0016887 - ATPase [Evidence IEA];GO_function: GO:0005524 - ATP binding [Evidence IEA];GO_process: GO:0006457 - protein folding [Evidence IEA]
OR609_002494	268.2	12.8	Transcription	PF03029	IPR004130 GPN-loop GTPase;IPR027417 P-loop containing nucleoside triphosphate hydrolase;IPR030228 GPN-loop GTPase 3	ENOG503NW4B	K:(K) Transcription
OR609_003143	268.1	12.8	Inorganic ion transport and metabolism	PF00999	IPR006153 Cation/H+ exchanger;IPR038770 Sodium/solute symporter superfamily	ENOG503NV2B	P:(P) Inorganic ion transport and metabolism	GO_component: GO:0016021 - integral component of membrane [Evidence IEA];GO_function: GO:0015299 - solute:proton antiporter activity [Evidence IEA];GO_process: GO:0055085 - transmembrane transport [Evidence IEA];GO_process: GO:0006812 - cation transport [Evidence IEA]
OR609_007228	268	12.8	Amino acid transport and metabolism	PF00120;PF12437;PF18318	IPR008146 Glutamine synthetase, catalytic domain;IPR014746 Glutamine synthetase/guanido kinase, catalytic domain;IPR022147 Glutamine synthetase type III N-terminal;IPR027303 Glutamine synthetase, glycine-rich site;IPR040577 Glutamine synthetase, C-terminal	ENOG503NWXX	S:(S) Function unknown	GO_function: GO:0004356 - glutamate-ammonia ligase activity [Evidence IEA];GO_function: GO:0003824 - catalytic activity [Evidence IEA];GO_process: GO:0006807 - nitrogen compound metabolic process [Evidence IEA]
OR609_001919	267.9	12.8	Secondary metabolites biosynthesis, transport and catabolism		IPR002347 Short-chain dehydrogenase/reductase SDR;IPR020904 Short-chain dehydrogenase/reductase, conserved site;IPR036291 NAD(P)-binding domain superfamily	ENOG503NV2T	Q:(Q) Secondary metabolites biosynthesis, transport and catabolism	GO_function: GO:0016491 - oxidoreductase activity [Evidence IEA]
OR609_003327	267.8	12.8	Intracellular trafficking, secretion, and vesicular transport	PF00025;PF00071;PF01926;PF08477	IPR001806 Small GTPase;IPR005225 Small GTP-binding protein domain;IPR027417 P-loop containing nucleoside triphosphate hydrolase	ENOG503BE79	U:(U) Intracellular trafficking, secretion, and vesicular transport	GO_function: GO:0003924 - GTPase activity [Evidence IEA];GO_function: GO:0005525 - GTP binding [Evidence IEA]
OR609_001953	267.7	12.7	Energy production and conversion	PF05328	IPR007992 Succinate dehydrogenase [ubiquinone] cytochrome b small subunit, CybS;IPR034804 Fumarate reductase/succinate dehydrogenase, transmembrane subunit	ENOG503P2TR	C:(C) Energy production and conversion	GO_component: GO:0005740 - mitochondrial envelope [Evidence IEA];GO_component: GO:0016021 - integral component of membrane [Evidence IEA];GO_component: GO:0016020 - membrane [Evidence IEA]
OR609_002909	267.6	12.7	Carbohydrate transport and metabolism; Signal transduction mechanisms	PF00984;PF03720;PF03721	IPR001732 UDP-glucose/GDP-mannose dehydrogenase, N-terminal;IPR008927 6-phosphogluconate dehydrogenase-like, C-terminal domain superfamily;IPR014026 UDP-glucose/GDP-mannose dehydrogenase, dimerisation;IPR014027 UDP-glucose/GDP-mannose dehydrogenase, C-terminal;IPR017476 UDP-glucose/GDP-mannose dehydrogenase;IPR028356 UDP-glucose 6-dehydrogenase, eukaryotic type;IPR036220 UDP-glucose/GDP-mannose d…	ENOG503NWU3	G:(G) Carbohydrate transport and metabolism;T:(T) Signal transduction mechanisms	GO_function: GO:0016616 - oxidoreductase activity, acting on the CH-OH group of donors, NAD or NADP as acceptor [Evidence IEA];GO_function: GO:0051287 - NAD binding [Evidence IEA];GO_function: GO:0003979 - UDP-glucose 6-dehydrogenase activity [Evidence IEA]
OR609_003777	267.5	12.7	Signal transduction mechanisms	PF00400	IPR001680 WD40 repeat;IPR015943 WD40/YVTN repeat-like-containing domain superfamily;IPR017986 None;IPR019775 WD40 repeat, conserved site;IPR020472 G-protein beta WD-40 repeat;IPR036322 WD40-repeat-containing domain superfamily	ENOG503NUKD	T:(T) Signal transduction mechanisms	GO_function: GO:0005515 - protein binding [Evidence IEA]
OR609_002741	267.4	12.7	Translation, ribosomal structure and biogenesis	PF04758	IPR006846 Ribosomal protein S30	ENOG503P6SS	J:(J) Translation, ribosomal structure and biogenesis	GO_component: GO:0005840 - ribosome [Evidence IEA];GO_function: GO:0003735 - structural constituent of ribosome [Evidence IEA];GO_process: GO:0006412 - translation [Evidence IEA]
OR609_007330	267.3	12.7	Carbohydrate transport and metabolism	PF04488	IPR007577 Glycosyltransferase, DXD sugar-binding motif;IPR029044 Nucleotide-diphospho-sugar transferases	ENOG503PC43	G:(G) Carbohydrate transport and metabolism
OR609_005525	264.9	12.6	Cytoskeleton	PF00307	IPR001715 Calponin homology domain;IPR036872 CH domain superfamily;IPR039959 Fimbrin/Plastin	ENOG503BD6Z	Z:(Z) Cytoskeleton	GO_function: GO:0051015 - actin filament binding [Evidence IEA];GO_function: GO:0005515 - protein binding [Evidence IEA];GO_process: GO:0051017 - actin filament bundle assembly [Evidence IEA]
OR609_000348	264.5	12.6	Translation, ribosomal structure and biogenesis	PF00076;PF12353	IPR000504 RNA recognition motif domain;IPR012677 Nucleotide-binding alpha-beta plait domain superfamily;IPR017334 Eukaryotic translation initiation factor 3 subunit G;IPR024675 Eukaryotic translation initiation factor 3 subunit G, N-terminal;IPR034240 eIF3G, RNA recognition motif;IPR035979 RNA-binding domain superfamily	ENOG503NX70	J:(J) Translation, ribosomal structure and biogenesis	GO_component: GO:0005737 - cytoplasm [Evidence IEA];GO_component: GO:0005852 - eukaryotic translation initiation factor 3 complex [Evidence IEA];GO_function: GO:0003743 - translation initiation factor activity [Evidence IEA];GO_function: GO:0003676 - nucleic acid binding [Evidence IEA]
OR609_001384	264.5	12.6	Signal transduction mechanisms	PF00018;PF14604	IPR000742 EGF-like domain;IPR001452 SH3 domain;IPR036028 SH3-like domain superfamily
OR609_004991	263.7	12.6	Chromatin structure and dynamics	PF00125;PF00808	IPR000558 Histone H2B;IPR007125 Histone H2A/H2B/H3;IPR009072 Histone-fold	ENOG503P1WK	B:(B) Chromatin structure and dynamics	GO_component: GO:0000786 - nucleosome [Evidence IEA];GO_function: GO:0046982 - protein heterodimerization activity [Evidence IEA];GO_function: GO:0003677 - DNA binding [Evidence IEA]
OR609_005448	263.2	12.5	Function unknown (specific for A. insulamus)						Function unknown (specific for A. insulamus)
OR609_000192	263	12.5	Intracellular trafficking, secretion, and vesicular transport	PF03357	IPR005024 Snf7 family	ENOG503NXG4	U:(U) Intracellular trafficking, secretion, and vesicular transport	GO_process: GO:0007034 - vacuolar transport [Evidence IEA]
OR609_000957	263	12.5	Lipid transport and metabolism	PF03446;PF14833	IPR006115 6-phosphogluconate dehydrogenase, NADP-binding;IPR008927 6-phosphogluconate dehydrogenase-like, C-terminal domain superfamily;IPR009003 Peptidase S1, PA clan;IPR013328 6-phosphogluconate dehydrogenase, domain 2;IPR029154 3-hydroxyisobutyrate dehydrogenase-like, NAD-binding domain;IPR036291 NAD(P)-binding domain superfamily;IPR043504 Peptidase S1, PA clan, chymotrypsin-like fold	ENOG5038HZR	I:(I) Lipid transport and metabolism	GO_function: GO:0050661 - NADP binding [Evidence IEA];GO_function: GO:0051287 - NAD binding [Evidence IEA];GO_function: GO:0016491 - oxidoreductase activity [Evidence IEA]
OR609_007774	262.9	12.5	Nucleotide transport and metabolism	PF00406;PF13207;PF13238	IPR000850 Adenylate kinase/UMP-CMP kinase;IPR027417 P-loop containing nucleoside triphosphate hydrolase;IPR033690 Adenylate kinase, conserved site	ENOG5034KWZ	F:(F) Nucleotide transport and metabolism	GO_function: GO:0019205 - nucleobase-containing compound kinase activity [Evidence IEA];GO_function: GO:0005524 - ATP binding [Evidence IEA];GO_process: GO:0006139 - nucleobase-containing compound metabolic process [Evidence IEA]
OR609_001606	261.8	12.5	Function unknown (specific for aphelids)						Function unknown (specific for aphelids)
OR609_003776	261.3	12.4	Posttranslational modification, protein turnover, chaperones	PF00085	IPR005746 Thioredoxin;IPR013766 Thioredoxin domain;IPR036249 Thioredoxin-like superfamily	ENOG503P5A0	O:(O) Posttranslational modification, protein turnover, chaperones	GO_function: GO:0015035 - protein-disulfide reductase activity [Evidence IEA];GO_process: GO:0006662 - glycerol ether metabolic process [Evidence IEA]
OR609_006590	260.9	12.4	Function unknown (specific for aphelids)						Function unknown (specific for aphelids)
OR609_005169	260.6	12.4	Function unknown (specific for A. insulamus)						Function unknown (specific for A. insulamus)
OR609_007745	260.6	12.4	Translation, ribosomal structure and biogenesis	PF00827	IPR000439 Ribosomal protein L15e;IPR012678 Ribosomal protein L23/L15e core domain superfamily;IPR020925 Ribosomal protein L15e, conserved site;IPR024794 Ribosomal protein L15e core domain superfamily	ENOG503NV1F	J:(J) Translation, ribosomal structure and biogenesis	GO_component: GO:0005840 - ribosome [Evidence IEA];GO_function: GO:0003735 - structural constituent of ribosome [Evidence IEA];GO_process: GO:0006412 - translation [Evidence IEA]
OR609_004907	260.4	12.4	Posttranslational modification, protein turnover, chaperones	PF00244	IPR000308 14-3-3 protein;IPR023409 14-3-3 protein, conserved site;IPR023410 14-3-3 domain;IPR036815 14-3-3 domain superfamily	ENOG503NU75	O:(O) Posttranslational modification, protein turnover, chaperones
OR609_001813	260	12.4	Function unknown (specific for A. insulamus)						Function unknown (specific for A. insulamus)
OR609_007837	259.8	12.4	Posttranslational modification, protein turnover, chaperones	PF00246	IPR000834 Peptidase M14, carboxypeptidase A	ENOG503P0M9	O:(O) Posttranslational modification, protein turnover, chaperones	GO_function: GO:0008270 - zinc ion binding [Evidence IEA];GO_function: GO:0004181 - metallocarboxypeptidase activity [Evidence IEA];GO_process: GO:0006508 - proteolysis [Evidence IEA]
OR609_003801	259	12.3	Function unknown (specific for fungi)						Function unknown (specific for fungi)
OR609_006304	258.8	12.3	Chromatin structure and dynamics	PF00125;PF00808	IPR000558 Histone H2B;IPR007125 Histone H2A/H2B/H3;IPR009072 Histone-fold	ENOG503P1WK	B:(B) Chromatin structure and dynamics	GO_component: GO:0000786 - nucleosome [Evidence IEA];GO_function: GO:0046982 - protein heterodimerization activity [Evidence IEA];GO_function: GO:0003677 - DNA binding [Evidence IEA]
OR609_003977	257.7	12.3	Inorganic ion transport and metabolism	PF04145	IPR007274 Ctr copper transporter
OR609_005404	257.7	12.3	Function unknown (specific for A. insulamus)						Function unknown (specific for A. insulamus)
OR609_006477	257.5	12.3	Translation, ribosomal structure and biogenesis	PF00833	IPR001210 Ribosomal protein S17e;IPR018273 Ribosomal protein S17e, conserved site;IPR036401 Ribosomal protein S17e-like superfamily	ENOG503P2RM	J:(J) Translation, ribosomal structure and biogenesis	GO_component: GO:0005840 - ribosome [Evidence IEA];GO_function: GO:0003735 - structural constituent of ribosome [Evidence IEA];GO_process: GO:0006412 - translation [Evidence IEA]
OR609_004398	257.2	12.2	Function unknown (specific for A. insulamus)						Function unknown (specific for A. insulamus)
OR609_002579	256.7	12.2	Signal transduction mechanisms	PF20421;PF20422	IPR010703 None;IPR026791 Dedicator of cytokinesis;IPR027357 DOCKER domain;IPR043161 Dedicator of cytokinesis, C-terminal, lobe A;IPR043162 Dedicator of cytokinesis, C-terminal, lobe C	ENOG503BA61	T:(T) Signal transduction mechanisms	GO_function: GO:0005085 - guanyl-nucleotide exchange factor activity [Evidence IEA];GO_process: GO:0007264 - small GTPase mediated signal transduction [Evidence IEA]
OR609_003911	256.3	12.2	Intracellular trafficking, secretion, and vesicular transport	PF00412;PF00615;PF00787	IPR001683 Phox homology;IPR001781 Zinc finger, LIM-type;IPR016137 RGS domain;IPR036305 RGS domain superfamily;IPR036871 PX domain superfamily;IPR037987 Four and a half LIM domains protein 2/3/5
OR609_003506	255.4	12.2	Translation, ribosomal structure and biogenesis	PF01199	IPR008195 Ribosomal protein L34Ae;IPR018065 Ribosomal protein L34e, conserved site	ENOG503P2ZU	J:(J) Translation, ribosomal structure and biogenesis	GO_component: GO:0005840 - ribosome [Evidence IEA];GO_function: GO:0003735 - structural constituent of ribosome [Evidence IEA];GO_process: GO:0006412 - translation [Evidence IEA]
OR609_003976	255.4	12.2	Function unknown (specific for A. insulamus)						Function unknown (specific for A. insulamus)
OR609_002549	255.2	12.2	Translation, ribosomal structure and biogenesis	PF16122	IPR001865 Ribosomal protein S2;IPR005707 Ribosomal protein S2, eukaryotic/archaeal;IPR018130 Ribosomal protein S2, conserved site;IPR023591 Ribosomal protein S2, flavodoxin-like domain superfamily;IPR032281 40S ribosomal protein SA, C-terminal domain	ENOG503NUJI	J:(J) Translation, ribosomal structure and biogenesis	GO_component: GO:0015935 - small ribosomal subunit [Evidence IEA];GO_component: GO:0005840 - ribosome [Evidence IEA];GO_function: GO:0003735 - structural constituent of ribosome [Evidence IEA];GO_process: GO:0006412 - translation [Evidence IEA]
OR609_006423	254.8	12.1	Intracellular trafficking, secretion, and vesicular transport	PF00003	IPR006059 Bacterial extracellular solute-binding protein;IPR007848 Methyltransferase small domain;IPR017978 GPCR family 3, C-terminal;IPR029063 S-adenosyl-L-methionine-dependent methyltransferase superfamily
OR609_004268	254.6	12.1	Function unknown (specific for A. insulamus)						Function unknown (specific for A. insulamus)
OR609_000351	254	12.1	Signal transduction mechanisms	PF05794	IPR008862 T-complex 11
OR609_000591	253	12	Cell cycle control, cell division, chromosome partitioning; Cytoskeleton	PF00069;PF07714;PF13418;PF13854	IPR000719 Protein kinase domain;IPR001245 Serine-threonine/tyrosine-protein kinase, catalytic domain;IPR008271 Serine/threonine-protein kinase, active site;IPR011009 Protein kinase-like domain superfamily;IPR015915 Kelch-type beta propeller
OR609_002341	252.1	12	Signal transduction mechanisms	PF00168	IPR000008 C2 domain;IPR035892 C2 domain superfamily	ENOG503P92Y	S:(S) Function unknown
OR609_007258	252.1	12	Translation, ribosomal structure and biogenesis	PF00009;PF01926;PF03143;PF03144	IPR000795 Translational (tr)-type GTP-binding domain;IPR004160 Translation elongation factor EFTu/EF1A, C-terminal;IPR004161 Translation elongation factor EFTu-like, domain 2;IPR004541 Translation elongation factor EFTu/EF1A, bacterial/organelle;IPR005225 Small GTP-binding protein domain;IPR009000 Translation protein, beta-barrel domain superfamily;IPR009001 Translation elongation factor EF1A/ini…	ENOG502VH5D	J:(J) Translation, ribosomal structure and biogenesis	GO_function: GO:0003746 - translation elongation factor activity [Evidence IEA];GO_function: GO:0003924 - GTPase activity [Evidence IEA];GO_function: GO:0005525 - GTP binding [Evidence IEA];GO_process: GO:0006414 - translational elongation [Evidence IEA]
OR609_001165	251	12	Function unknown (specific for aphelids)						Function unknown (specific for aphelids)
OR609_005073	250.5	11.9	Function unknown (specific for A. insulamus)						Function unknown (specific for A. insulamus)
OR609_000341	249.5	11.9	Intracellular trafficking, secretion, and vesicular transport	PF05739	IPR000727 Target SNARE coiled-coil homology domain
OR609_002326	248.4	11.8	Cell wall/membrane/envelope biogenesis	PF01644;PF08407	IPR004834 Fungal chitin synthase;IPR004835 Chitin synthase;IPR013616 Chitin synthase N-terminal;IPR029044 Nucleotide-diphospho-sugar transferases	ENOG503NUPC	M:(M) Cell wall/membrane/envelope biogenesis	GO_function: GO:0004100 - chitin synthase activity [Evidence IEA];GO_function: GO:0016758 - transferase activity, transferring hexosyl groups [Evidence IEA];GO_process: GO:0006031 - chitin biosynthetic process [Evidence IEA]
OR609_002788	247.3	11.8	Posttranslational modification, protein turnover, chaperones	PF00160	IPR002130 Cyclophilin-type peptidyl-prolyl cis-trans isomerase domain;IPR020892 Cyclophilin-type peptidyl-prolyl cis-trans isomerase, conserved site;IPR024936 Cyclophilin-type peptidyl-prolyl cis-trans isomerase;IPR029000 Cyclophilin-like domain superfamily	ENOG503NWXC	O:(O) Posttranslational modification, protein turnover, chaperones	GO_function: GO:0003755 - peptidyl-prolyl cis-trans isomerase activity [Evidence IEA];GO_process: GO:0000413 - protein peptidyl-prolyl isomerization [Evidence IEA];GO_process: GO:0006457 - protein folding [Evidence IEA]
OR609_002447	246.8	11.8	Energy production and conversion		IPR029058 Alpha/Beta hydrolase fold
OR609_007754	245.7	11.7	Coenzyme transport and metabolism	PF00490;PF01544	IPR001731 Delta-aminolevulinic acid dehydratase;IPR002523 Mg2+ transporter protein, CorA-like/Zinc transport protein ZntB;IPR013785 Aldolase-type TIM barrel;IPR030656 Delta-aminolevulinic acid dehydratase, active site	ENOG502VHC6	H:(H) Coenzyme transport and metabolism	GO_component: GO:0016020 - membrane [Evidence IEA];GO_function: GO:0046873 - metal ion transmembrane transporter activity [Evidence IEA];GO_function: GO:0046872 - metal ion binding [Evidence IEA];GO_function: GO:0004655 - porphobilinogen synthase activity [Evidence IEA];GO_function: GO:0003824 - catalytic activity [Evidence IEA];GO_process: GO:0033014 - tetrapyrrole biosynthetic process [Evidence…
OR609_002138	244.6	11.6	Lipid transport and metabolism	PF01633;PF01636	IPR011009 Protein kinase-like domain superfamily	ENOG503NW6R	I:(I) Lipid transport and metabolism
OR609_000134	244.4	11.6	Energy production and conversion	PF01786	IPR002680 Alternative oxidase;IPR038659 Alternative oxidase superfamily	ENOG503NU2X	C:(C) Energy production and conversion	GO_function: GO:0009916 - alternative oxidase activity [Evidence IEA]
OR609_001318	243.6	11.6	Posttranslational modification, protein turnover, chaperones	PF00179	IPR000608 Ubiquitin-conjugating enzyme E2;IPR016135 Ubiquitin-conjugating enzyme/RWD-like;IPR023313 Ubiquitin-conjugating enzyme, active site	ENOG503NUH5	O:(O) Posttranslational modification, protein turnover, chaperones
OR609_003763	243.5	11.6	Translation, ribosomal structure and biogenesis	PF00177	IPR000235 Ribosomal protein S5/S7;IPR005716 Ribosomal protein S5/S7, eukaryotic/archaeal;IPR020606 Ribosomal protein S7, conserved site;IPR023798 Ribosomal protein S7 domain;IPR036823 Ribosomal protein S7 domain superfamily	ENOG503NVCP	J:(J) Translation, ribosomal structure and biogenesis	GO_component: GO:0015935 - small ribosomal subunit [Evidence IEA];GO_function: GO:0003723 - RNA binding [Evidence IEA];GO_function: GO:0003735 - structural constituent of ribosome [Evidence IEA];GO_process: GO:0006412 - translation [Evidence IEA]
OR609_002429	243.1	11.6	Energy production and conversion	PF02046	IPR001349 Cytochrome c oxidase, subunit VIa;IPR036418 Cytochrome c oxidase, subunit VIa superfamily	ENOG503P7D2	C:(C) Energy production and conversion	GO_component: GO:0005751 - mitochondrial respiratory chain complex IV [Evidence IEA];GO_component: GO:0005743 - mitochondrial inner membrane [Evidence IEA];GO_function: GO:0004129 - cytochrome-c oxidase activity [Evidence IEA]
OR609_001370	243	11.6	Secondary metabolites biosynthesis, transport and catabolism	PF00005	IPR003439 ABC transporter-like, ATP-binding domain;IPR003593 AAA+ ATPase domain;IPR027417 P-loop containing nucleoside triphosphate hydrolase	ENOG503NV4A	Q:(Q) Secondary metabolites biosynthesis, transport and catabolism	GO_function: GO:0005524 - ATP binding [Evidence IEA]
OR609_001984	242.7	11.6	Posttranslational modification, protein turnover, chaperones	PF00578;PF08534	IPR000866 Alkyl hydroperoxide reductase subunit C/ Thiol specific antioxidant;IPR013766 Thioredoxin domain;IPR036249 Thioredoxin-like superfamily	ENOG503P2T2	O:(O) Posttranslational modification, protein turnover, chaperones	GO_function: GO:0016209 - antioxidant activity [Evidence IEA];GO_function: GO:0016491 - oxidoreductase activity [Evidence IEA]
OR609_007240	240.9	11.5	Posttranslational modification, protein turnover, chaperones	PF00179	IPR000608 Ubiquitin-conjugating enzyme E2;IPR016135 Ubiquitin-conjugating enzyme/RWD-like;IPR023313 Ubiquitin-conjugating enzyme, active site	ENOG503P1WC	O:(O) Posttranslational modification, protein turnover, chaperones
OR609_007115	239.2	11.4	Function unknown (specific for fungi)	PF17010	IPR031537 Protein of unknown function DUF5092
OR609_002628	238.7	11.4	Carbohydrate transport and metabolism; Polysacharid destruction.		IPR012291 CBM2, carbohydrate-binding domain superfamily
OR609_005230	238.7	11.4	Function unknown (specific for aphelids)						Function unknown (specific for aphelids)
OR609_003637	236.8	11.3	RNA processing and modification	PF06658	IPR009548 PRKR-interacting protein 1	ENOG503P2Q3	S:(S) Function unknown	GO_function: GO:0003725 - double-stranded RNA binding [Evidence IEA]
OR609_002213	236.8	11.3	Function unknown (specific for A. insulamus)						Function unknown (specific for A. insulamus)
OR609_007844	236.4	11.3	Carbohydrate transport and metabolism; Polysacharid destruction.		IPR012291 CBM2, carbohydrate-binding domain superfamily
OR609_002057	236.2	11.2	Coenzyme transport and metabolism	PF01680	IPR001852 Pyridoxal 5'-phosphate synthase subunit PdxS/SNZ;IPR011060 Ribulose-phosphate binding barrel;IPR013785 Aldolase-type TIM barrel;IPR033755 PdxS/SNZ N-terminal domain;IPR033983 Thiazole synthase ThiG	ENOG503NVDT	H:(H) Coenzyme transport and metabolism	GO_function: GO:0003824 - catalytic activity [Evidence IEA];GO_process: GO:0042823 - pyridoxal phosphate biosynthetic process [Evidence IEA];GO_process: GO:0042819 - vitamin B6 biosynthetic process [Evidence IEA]
OR609_000366	236	11.2	Signal transduction mechanisms	PF03006	IPR004254 AdipoR/Haemolysin-III-related	ENOG503NVDS	T:(T) Signal transduction mechanisms	GO_component: GO:0016021 - integral component of membrane [Evidence IEA]
OR609_003806	234.4	11.2	Function unknown (specific for A. insulamus)						Function unknown (specific for A. insulamus)
OR609_003434	234.2	11.2	Cell wall/membrane/envelope biogenesis	PF01380;PF13522;PF13537	IPR001347 SIS domain;IPR005855 Glucosamine-fructose-6-phosphate aminotransferase, isomerising;IPR017932 Glutamine amidotransferase type 2 domain;IPR029055 Nucleophile aminohydrolases, N-terminal;IPR035466 GlmS/AgaS, SIS domain 1;IPR035490 GlmS/FrlB, SIS domain 2	ENOG503NUR2	M:(M) Cell wall/membrane/envelope biogenesis	GO_function: GO:0004360 - glutamine-fructose-6-phosphate transaminase (isomerizing) activity [Evidence IEA];GO_function: GO:0097367 - carbohydrate derivative binding [Evidence IEA];GO_process: GO:1901137 - carbohydrate derivative biosynthetic process [Evidence IEA];GO_process: GO:1901135 - carbohydrate derivative metabolic process [Evidence IEA]
OR609_005734	233.7	11.1	Function unknown (specific for fungi)						Function unknown (specific for fungi)
OR609_006107	233	11.1	Cytoskeleton (flagellar movement)		IPR033290 Coiled-coil domain-containing protein 39
OR609_001998	231.9	11	Inorganic ion transport and metabolism	PF02537	IPR003691 Putative fluoride ion transporter CrcB
OR609_002609	231.4	11	Intracellular trafficking, secretion, and vesicular transport		IPR014772 Mammalian uncoordinated homology 13, domain 2
OR609_006048	230.7	11	RNA processing and modification	PF00642;PF14608;PF18044	IPR000571 Zinc finger, CCCH-type;IPR036855 Zinc finger, CCCH-type superfamily;IPR041367 E3 ligase, CCCH-type zinc finger	ENOG503BINB	A:(A) RNA processing and modification	GO_function: GO:0046872 - metal ion binding [Evidence IEA]
