# Supplementary material for: Gene Expression in Aphelid Zoospores Reveals Their Transcriptional and Translational Activity and Alacrity for Invasion
Source: J Fungi (Basel). 2025 Jan 16;11(1):68. doi: 10.3390/jof11010068 (PMC11767097; doi:10.3390/jof11010068)
Supplement: Supplementary file 1 [file jof-11-00068-s001.zip › Table S2.xlsx]

## Sheet: Лист1
Table S2. 98 genes increasing of the expression level greater than 30-fold and their division into 24 functional categories according to COG terminology.
Gene ID (Pozdnyakov et al., 2023)	how many times is the expression increased	Functional category	Source of annotation
			PFAM	InterPro	EggNog	COG	GO Terms	BLAST search (blastp)
OR609_000373	305.9	Function unknown (specific for fungi)			ENOG503P6T6			Function unknown (specific for fungi)
OR609_001409	281.4	Chromatin structure and dynamics	PF00856	IPR001214 SET domain;IPR044429 SETD4, SET domain			GO_function: GO:0016279 - protein-lysine N-methyltransferase activity [Evidence IEA];GO_function: GO:0005515 - protein binding [Evidence IEA];GO_process: GO:0018023 - peptidyl-lysine trimethylation [Evidence IEA]
OR609_001792	260.9	Posttranslational modification, protein turnover, chaperones	PF08327;PF09229	IPR013538 Activator of Hsp90 ATPase homologue 1-like;IPR015310 Activator of Hsp90 ATPase, N-terminal;IPR023393 START-like domain superfamily;IPR036338 Activator of Hsp90 ATPase, Aha1;IPR039981 Activator of 90kDa heat shock protein ATPase-like	ENOG503BFN4	O:(O) Posttranslational modification, protein turnover, chaperones	GO_function: GO:0001671 - ATPase activator activity [Evidence IEA];GO_function: GO:0051087 - chaperone binding [Evidence IEA];GO_function: GO:0051879 - Hsp90 protein binding [Evidence IEA]
OR609_000024	209.8	Posttranslational modification, protein turnover, chaperones	PF00011;PF17886	IPR002068 Alpha crystallin/Hsp20 domain;IPR008978 HSP20-like chaperone;IPR031107 None	ENOG501RH6E	O:(O) Posttranslational modification, protein turnover, chaperones
OR609_006807	134.7	Posttranslational modification, protein turnover, chaperones	PF00226;PF01556	IPR001623 DnaJ domain;IPR002939 Chaperone DnaJ, C-terminal;IPR008971 HSP40/DnaJ peptide-binding;IPR018253 DnaJ domain, conserved site;IPR036869 Chaperone J-domain superfamily	ENOG503NW97	O:(O) Posttranslational modification, protein turnover, chaperones	GO_function: GO:0051082 - unfolded protein binding [Evidence IEA];GO_process: GO:0006457 - protein folding [Evidence IEA]
OR609_001914	129.2	Posttranslational modification, protein turnover, chaperones	PF08577	IPR013886 PI31 proteasome regulator, C-terminal	ENOG503Q3CD	O:(O) Posttranslational modification, protein turnover, chaperones
OR609_002633	125.7	Function unknown (specific for A. insulamus)						Function unknown (specific for A. insulamus)
OR609_006903	132.4	RNA processing and modification	PF09445	IPR019012 RNA cap guanine-N2 methyltransferase	ENOG503P0ET	S:(S) Function unknown	GO_function: GO:0008168 - methyltransferase activity [Evidence IEA];GO_process: GO:0009452 - 7-methylguanosine RNA capping [Evidence IEA];GO_process: GO:0001510 - RNA methylation [Evidence IEA]
OR609_007732	127.3	Posttranslational modification, protein turnover, chaperones	PF00097;PF12678;PF13639;PF13923	IPR001841 Zinc finger, RING-type;IPR013083 Zinc finger, RING/FYVE/PHD-type;IPR024766 Zinc finger, RING-H2-type	ENOG503GI76	O:(O) Posttranslational modification, protein turnover, chaperones	GO_function: GO:0008270 - zinc ion binding [Evidence IEA]
OR609_005395	116	Function unknown (specific for A. insulamus)						Function unknown (specific for A. insulamus)
OR609_006105	120.7	Energy production and conversion	PF02668;PF05141	IPR003819 TauD/TfdA-like domain;IPR007817 Isocyanide synthase/Spore wall maturation protein DIT1;IPR042098 Taurine dioxygenase TauD-like superfamily			GO_function: GO:0016491 - oxidoreductase activity [Evidence IEA]
OR609_000290	112.2	Translation, ribosomal structure and biogenesis		IPR036788 Translation initiation factor 3 (IF-3), C-terminal domain superfamily			GO_process: GO:0006413 - translational initiation [Evidence IEA]
OR609_001908	103.7	RNA processing and modification	PF09424	IPR003789 Aspartyl/glutamyl-tRNA amidotransferase subunit B-like;IPR019004 Uncharacterised protein YqeY/Aim41;IPR042184 YqeY/Aim41, N-terminal domain	ENOG502MTEP	S:(S) Function unknown	GO_function: GO:0016884 - carbon-nitrogen ligase activity, with glutamine as amido-N-donor [Evidence IEA]
OR609_003463	99.9	Function unknown (specific for A. insulamus)						Function unknown (specific for A. insulamus)
OR609_007217	98.5	Different methabolic pathways	PF00069;PF07699;PF07714	IPR000719 Protein kinase domain;IPR008271 Serine/threonine-protein kinase, active site;IPR009030 Growth factor receptor cysteine-rich domain superfamily;IPR011009 Protein kinase-like domain superfamily;IPR011641 Tyrosine-protein kinase ephrin type A/B receptor-like			GO_function: GO:0004672 - protein kinase activity [Evidence IEA];GO_function: GO:0005524 - ATP binding [Evidence IEA];GO_process: GO:0006468 - protein phosphorylation [Evidence IEA]
OR609_004244	87.8	Function unknown (specific for A. insulamus)						Function unknown (specific for A. insulamus)
OR609_002634	84.1	Posttranslational modification, protein turnover, chaperones	PF00012;PF06723	IPR013126 Heat shock protein 70 family;IPR018181 Heat shock protein 70, conserved site;IPR029047 Heat shock protein 70kD, peptide-binding domain superfamily;IPR029048 Heat shock protein 70kD, C-terminal domain superfamily;IPR043129 ATPase, nucleotide binding domain	ENOG503NVJE	O:(O) Posttranslational modification, protein turnover, chaperones	GO_function: GO:0016887 - ATPase [Evidence IEA];GO_function: GO:0005524 - ATP binding [Evidence IEA]
OR609_002931	82.7	Inorganic ion transport and metabolism	PF00122;PF00689;PF00690;PF00702;PF13246	IPR001757 P-type ATPase;IPR004014 Cation-transporting P-type ATPase, N-terminal;IPR005782 P-type ATPase, subfamily IIA, SERCA-type;IPR006068 Cation-transporting P-type ATPase, C-terminal;IPR008250 P-type ATPase, A domain superfamily;IPR018303 P-type ATPase, phosphorylation site;IPR023214 HAD superfamily;IPR023298 P-type ATPase, transmembrane domain superfamily;IPR023299 P-type ATPase, cytoplasmic…	ENOG503NWN1	P:(P) Inorganic ion transport and metabolism	GO_component: GO:0016021 - integral component of membrane [Evidence IEA];GO_function: GO:0000166 - nucleotide binding [Evidence IEA];GO_function: GO:0005524 - ATP binding [Evidence IEA];GO_function: GO:0016887 - ATPase [Evidence IEA];GO_function: GO:0005388 - P-type calcium transporter activity [Evidence IEA];GO_process: GO:0006816 - calcium ion transport [Evidence IEA]
OR609_003555	85.3	Carbohydrate transport and metabolism	PF00224;PF02887	IPR001697 Pyruvate kinase;IPR011037 Pyruvate kinase-like, insert domain superfamily;IPR015793 Pyruvate kinase, barrel;IPR015795 Pyruvate kinase, C-terminal;IPR015806 Pyruvate kinase, insert domain superfamily;IPR015813 Pyruvate/Phosphoenolpyruvate kinase-like domain superfamily;IPR018209 Pyruvate kinase, active site;IPR036918 Pyruvate kinase, C-terminal domain superfamily;IPR040442 Pyruvate kinas…	ENOG503NUBE	G:(G) Carbohydrate transport and metabolism	GO_function: GO:0030955 - potassium ion binding [Evidence IEA];GO_function: GO:0000287 - magnesium ion binding [Evidence IEA];GO_function: GO:0003824 - catalytic activity [Evidence IEA];GO_function: GO:0004743 - pyruvate kinase activity [Evidence IEA];GO_process: GO:0006096 - glycolytic process [Evidence IEA]
OR609_006054	85.3	Posttranslational modification, protein turnover, chaperones	PF00004;PF00158;PF02861;PF07724;PF07728;PF10431;PF17871	IPR001270 ClpA/B family;IPR003593 AAA+ ATPase domain;IPR003959 ATPase, AAA-type, core;IPR004176 Clp, repeat (R) domain;IPR018368 ClpA/B, conserved site 1;IPR019489 Clp ATPase, C-terminal;IPR027417 P-loop containing nucleoside triphosphate hydrolase;IPR028299 ClpA/B, conserved site 2;IPR036628 Clp, N-terminal domain superfamily;IPR041546 ClpA/ClpB, AAA lid domain	ENOG50KOG1051	O:(O) Posttranslational modification, protein turnover, chaperones	GO_function: GO:0016887 - ATPase [Evidence IEA];GO_function: GO:0005524 - ATP binding [Evidence IEA]
OR609_000021	81.1	Chromatin structure and dynamics	PF10193	IPR019337 Telomere length regulation protein, conserved domain;IPR038528 TEL2, C-terminal domain superfamily
OR609_000828	78.4	Posttranslational modification, protein turnover, chaperones	PF00557	IPR000994 Peptidase M24;IPR036005 Creatinase/aminopeptidase-like	ENOG503Q78D	O:(O) Posttranslational modification, protein turnover, chaperones
OR609_001999	78.4	Function unknown (specific for A. insulamus)						Function unknown (specific for A. insulamus)
OR609_003254	77.7	Translation, ribosomal structure and biogenesis	PF17215	IPR012340 Nucleic acid-binding, OB-fold;IPR033770 Exosome complex exonuclease RRP44, S1 domain	ENOG503NUBN	J:(J) Translation, ribosomal structure and biogenesis
OR609_000590	73.5	Different methabolic pathways	PF00069;PF07714	IPR000719 Protein kinase domain;IPR001245 Serine-threonine/tyrosine-protein kinase, catalytic domain;IPR008271 Serine/threonine-protein kinase, active site;IPR011009 Protein kinase-like domain superfamily			GO_function: GO:0004672 - protein kinase activity [Evidence IEA];GO_function: GO:0005524 - ATP binding [Evidence IEA];GO_process: GO:0006468 - protein phosphorylation [Evidence IEA]
OR609_005409	74.9	Function unknown (specific for aphelids)						Function unknown (specific for aphelids)
OR609_000025	70.9	Posttranslational modification, protein turnover, chaperones	PF00166	IPR011032 GroES-like superfamily;IPR018369 Chaperonin GroES, conserved site;IPR020818 GroES chaperonin family;IPR037124 GroES chaperonin superfamily	ENOG503P5D4	O:(O) Posttranslational modification, protein turnover, chaperones	GO_function: GO:0016887 - ATPase [Evidence IEA];GO_function: GO:0005524 - ATP binding [Evidence IEA];GO_process: GO:0006457 - protein folding [Evidence IEA]
OR609_002499	70.6	Posttranslational modification, protein turnover, chaperones	PF02252	IPR003186 Proteasome activator PA28, C-terminal domain;IPR009077 Proteasome activator PA28;IPR036252 Proteasome activator superfamily;IPR036997 Proteasome activator PA28, C-terminal domain superfamily	ENOG503YA2N	O:(O) Posttranslational modification, protein turnover, chaperones	GO_component: GO:0008537 - proteasome activator complex [Evidence IEA]
OR609_003554	64.6	Posttranslational modification, protein turnover, chaperones		IPR013126 Heat shock protein 70 family;IPR018181 Heat shock protein 70, conserved site;IPR043129 ATPase, nucleotide binding domain	ENOG503NUYW	O:(O) Posttranslational modification, protein turnover, chaperones	GO_function: GO:0016887 - ATPase [Evidence IEA];GO_function: GO:0005524 - ATP binding [Evidence IEA]
OR609_002782	60.7	Function unknown (specific for A. insulamus)						Function unknown (specific for A. insulamus)
OR609_004047	60.2	Posttranslational modification, protein turnover, chaperones	PF02179	IPR003103 BAG domain;IPR036533 BAG domain superfamily			GO_function: GO:0051087 - chaperone binding [Evidence IEA]
OR609_005812	59.1	Posttranslational modification, protein turnover, chaperones	PF00183;PF02518;PF13589	IPR001404 Heat shock protein Hsp90 family;IPR003594 Histidine kinase/HSP90-like ATPase;IPR019805 Heat shock protein Hsp90, conserved site;IPR020568 Ribosomal protein S5 domain 2-type fold;IPR020575 Heat shock protein Hsp90, N-terminal;IPR036890 Histidine kinase/HSP90-like ATPase superfamily;IPR037196 HSP90, C-terminal domain	ENOG503NW2G	O:(O) Posttranslational modification, protein turnover, chaperones	GO_function: GO:0051082 - unfolded protein binding [Evidence IEA];GO_function: GO:0016887 - ATPase [Evidence IEA];GO_function: GO:0005524 - ATP binding [Evidence IEA];GO_process: GO:0006457 - protein folding [Evidence IEA]
OR609_000013	55.8	Cell wall/membrane/envelope biogenesis	PF01522	IPR002509 NodB homology domain;IPR011330 Glycoside hydrolase/deacetylase, beta/alpha-barrel	ENOG504I2EW	M:(M) Cell wall/membrane/envelope biogenesis	GO_function: GO:0016810 - hydrolase activity, acting on carbon-nitrogen (but not peptide) bonds [Evidence IEA];GO_function: GO:0003824 - catalytic activity [Evidence IEA];GO_process: GO:0005975 - carbohydrate metabolic process [Evidence IEA]
OR609_002648	56.2	Intracellular trafficking, secretion, and vesicular transport						vacuolar protein sorting-associated protein
OR609_003490	55.2	Function unknown (specific for fungi)						Function unknown (specific for fungi)
OR609_004739	54.7	Function unknown (specific for aphelids)						Function unknown (specific for aphelids)
OR609_006031	54	Posttranslational modification, protein turnover, chaperones	PF01428	IPR000058 Zinc finger, AN1-type;IPR035896 AN1-like Zinc finger	ENOG503BG8N	S:(S) Function unknown	GO_function: GO:0008270 - zinc ion binding [Evidence IEA]
OR609_006379	55.1	Function unknown (specific for A. insulamus)						Function unknown (specific for A. insulamus)
OR609_000412	50.6	Function unknown (specific for A. insulamus)						Function unknown (specific for A. insulamus)
OR609_002473	52.5	Posttranslational modification, protein turnover, chaperones	PF01529	IPR001594 Palmitoyltransferase, DHHC domain			GO_function: GO:0016409 - palmitoyltransferase activity [Evidence IEA]
OR609_003517	50.3	Сytoskeleton	PF02181;PF06367;PF06371	IPR010472 Formin, FH3 domain;IPR010473 Formin, GTPase-binding domain;IPR011989 Armadillo-like helical;IPR014768 Rho GTPase-binding/formin homology 3 (GBD/FH3) domain;IPR015425 Formin, FH2 domain;IPR016024 Armadillo-type fold;IPR042201 Formin, FH2 domain superfamily			GO_function: GO:0031267 - small GTPase binding [Evidence IEA];GO_function: GO:0003779 - actin binding [Evidence IEA];GO_process: GO:0030036 - actin cytoskeleton organization [Evidence IEA];GO_process: GO:0016043 - cellular component organization [Evidence IEA]
OR609_004611	50.4	Intracellular trafficking, secretion, and vesicular transport	PF00804;PF05739;PF14523	IPR000727 Target SNARE coiled-coil homology domain;IPR006011 Syntaxin, N-terminal domain;IPR010989 SNARE;IPR028671 Syntaxin-2			GO_component: GO:0016021 - integral component of membrane [Evidence IEA];GO_component: GO:0016020 - membrane [Evidence IEA];GO_process: GO:0016192 - vesicle-mediated transport [Evidence IEA];GO_process: GO:0030154 - cell differentiation [Evidence IEA];GO_process: GO:0007340 - acrosome reaction [Evidence IEA]
OR609_005436	50.3	Сytoskeleton	PF00373	IPR000299 FERM domain;IPR011993 PH-like domain superfamily;IPR014352 FERM/acyl-CoA-binding protein superfamily;IPR019748 FERM central domain;IPR019749 Band 4.1 domain;IPR029071 Ubiquitin-like domain superfamily;IPR035963 FERM superfamily, second domain			GO_component: GO:0005856 - cytoskeleton [Evidence IEA]
OR609_005551	50.9	Lipid transport and metabolism	PF05875	IPR008901 Alkaline ceramidase	ENOG503BEWS	I:(I) Lipid transport and metabolism	GO_component: GO:0016021 - integral component of membrane [Evidence IEA];GO_function: GO:0016811 - hydrolase activity, acting on carbon-nitrogen (but not peptide) bonds, in linear amides [Evidence IEA];GO_process: GO:0006672 - ceramide metabolic process [Evidence IEA]
OR609_006246	52.2	Function unknown (specific for A. insulamus)						Function unknown (specific for A. insulamus)
OR609_007742	53.2	Function unknown (specific for fungi)						Function unknown (specific for fungi)
OR609_000515	47.7	Signal transduction mechanisms	PF00621	IPR000219 Dbl homology (DH) domain;IPR035899 Dbl homology (DH) domain superfamily			GO_function: GO:0005085 - guanyl-nucleotide exchange factor activity [Evidence IEA]
OR609_000553	49.4	Posttranslational modification, protein turnover, chaperones		IPR036770 Ankyrin repeat-containing domain superfamily
OR609_003691	47.2	Carbohydrate transport and metabolism. Polysaccharide destruction		IPR000805 Glycoside hydrolase family 26;IPR017853 Glycoside hydrolase superfamily;IPR022790 Glycosyl hydrolase family 26 domain			GO_function: GO:0016985 - mannan endo-1,4-beta-mannosidase activity [Evidence IEA];GO_function: GO:0004553 - hydrolase activity, hydrolyzing O-glycosyl compounds [Evidence IEA];GO_process: GO:0006080 - substituted mannan metabolic process [Evidence IEA]
OR609_004249	48.8	Posttranslational modification, protein turnover, chaperones	PF13415;PF13964	IPR015915 Kelch-type beta propeller			GO_function: GO:0005515 - protein binding [Evidence IEA]
OR609_004574	48.2	Nitrogen metabolism		IPR008979 Galactose-binding-like domain superfamily;IPR015908 Allantoicase domain			GO_function: GO:0004037 - allantoicase activity [Evidence IEA];GO_process: GO:0000256 - allantoin catabolic process [Evidence IEA]
OR609_005570	47.3	Function unknown (specific for A. insulamus)						Function unknown (specific for A. insulamus)
OR609_007090	46.9	Function unknown (specific for A. insulamus)						Function unknown (specific for A. insulamus)
OR609_007242	49.9	Function unknown (specific for aphelids)						Function unknown (specific for aphelids)
OR609_007518	49.9	Function unknown (specific for A. insulamus)						Function unknown (specific for A. insulamus)
OR609_000454	46.1	Function unknown (specific for fungi)						Function unknown (specific for fungi)
OR609_001164	44.8	Function unknown (specific for fungi)	PF20180					Function unknown (specific for fungi)
OR609_002378	44.4	Function unknown (specific for fungi)						Function unknown (specific for fungi)
OR609_002578	44.4	Signal transduction mechanisms	PF14429	IPR026791 Dedicator of cytokinesis;IPR027007 C2 DOCK-type domain;IPR035892 C2 domain superfamily			GO_function: GO:0005085 - guanyl-nucleotide exchange factor activity [Evidence IEA];GO_process: GO:0007264 - small GTPase mediated signal transduction [Evidence IEA]
OR609_003765	43.8	Posttranslational modification, protein turnover, chaperones	PF00226;PF13181	IPR001623 DnaJ domain;IPR011990 Tetratricopeptide-like helical domain superfamily;IPR013026 None;IPR019734 Tetratricopeptide repeat;IPR036869 Chaperone J-domain superfamily	ENOG503NWTW	O:(O) Posttranslational modification, protein turnover, chaperones	GO_function: GO:0005515 - protein binding [Evidence IEA]
OR609_004259	44.9	Posttranslational modification, protein turnover, chaperones	PF13415;PF13418;PF13854;PF13964	IPR015915 Kelch-type beta propeller			GO_function: GO:0005515 - protein binding [Evidence IEA]
OR609_005898	46.6	Function unknown (specific for A. insulamus)						Function unknown (specific for A. insulamus)
OR609_002032	43.4	Function unknown (specific for A. insulamus)						Function unknown (specific for A. insulamus)
OR609_003514	42	Posttranslational modification, protein turnover, chaperones	PF00023;PF12796	IPR002110 Ankyrin repeat;IPR020683 Domain of unknown function DUF3447;IPR036770 Ankyrin repeat-containing domain superfamily			GO_function: GO:0005515 - protein binding [Evidence IEA]
OR609_003538	43.6	Function unknown (specific for A. insulamus)						Function unknown (specific for A. insulamus)
OR609_003553	41.9	Posttranslational modification, protein turnover, chaperones	PF00012;PF06723	IPR013126 Heat shock protein 70 family;IPR018181 Heat shock protein 70, conserved site;IPR029047 Heat shock protein 70kD, peptide-binding domain superfamily;IPR029048 Heat shock protein 70kD, C-terminal domain superfamily;IPR043129 ATPase, nucleotide binding domain	ENOG503NUYW	O:(O) Posttranslational modification, protein turnover, chaperones	GO_function: GO:0016887 - ATPase [Evidence IEA];GO_function: GO:0005524 - ATP binding [Evidence IEA]
OR609_005421	41.8	Function unknown (specific for fungi)						Function unknown (specific for fungi)
OR609_006845	42.4	Cell cycle control, cell division, chromosome partitioning	PF00134	IPR013922 Cyclin PHO80-like;IPR036915 Cyclin-like superfamily	ENOG503Q3SW	D:(D) Cell cycle control, cell division, chromosome partitioning	GO_function: GO:0019901 - protein kinase binding [Evidence IEA];GO_process: GO:0000079 - regulation of cyclin-dependent protein serine/threonine kinase activity [Evidence IEA]
OR609_007475	41.3	Function unknown (specific for A. insulamus)						Function unknown (specific for A. insulamus)
OR609_000576	38.4	Posttranslational modification, protein turnover, chaperones		IPR027417 P-loop containing nucleoside triphosphate hydrolase
OR609_002514	38.6	Function unknown (specific for A. insulamus)						Function unknown (specific for A. insulamus)
OR609_002577	40.3	Signal transduction mechanisms	PF01694;PF13405	IPR002048 EF-hand domain;IPR011992 EF-hand domain pair;IPR018247 EF-Hand 1, calcium-binding site;IPR022764 Peptidase S54, rhomboid domain;IPR035952 Rhomboid-like superfamily	ENOG503Q4A2	T:(T) Signal transduction mechanisms	GO_component: GO:0016021 - integral component of membrane [Evidence IEA];GO_function: GO:0005509 - calcium ion binding [Evidence IEA];GO_function: GO:0004252 - serine-type endopeptidase activity [Evidence IEA]
OR609_003233	38.2	Cell cycle control, cell division, chromosome partitioning		IPR013922 Cyclin PHO80-like			GO_function: GO:0019901 - protein kinase binding [Evidence IEA];GO_process: GO:0000079 - regulation of cyclin-dependent protein serine/threonine kinase activity [Evidence IEA]
OR609_003701	39.4	Carbohydrate transport and metabolism. Polysaccharide destruction		IPR000805 Glycoside hydrolase family 26;IPR017853 Glycoside hydrolase superfamily;IPR022790 Glycosyl hydrolase family 26 domain			GO_function: GO:0016985 - mannan endo-1,4-beta-mannosidase activity [Evidence IEA];GO_function: GO:0004553 - hydrolase activity, hydrolyzing O-glycosyl compounds [Evidence IEA];GO_process: GO:0006080 - substituted mannan metabolic process [Evidence IEA]
OR609_004245	38.7	Posttranslational modification, protein turnover, chaperones	PF13415;PF13418;PF13854	IPR015915 Kelch-type beta propeller			GO_function: GO:0005515 - protein binding [Evidence IEA]
OR609_005874	39.1	Function unknown (specific for A. insulamus)						Function unknown (specific for A. insulamus)
OR609_000215	37.6	Posttranslational modification, protein turnover, chaperones	PF12906	IPR011016 Zinc finger, RING-CH-type;IPR013083 Zinc finger, RING/FYVE/PHD-type			GO_function: GO:0008270 - zinc ion binding [Evidence IEA]
OR609_000524	37	Signal transduction mechanisms	PF00621	IPR000219 Dbl homology (DH) domain;IPR035899 Dbl homology (DH) domain superfamily			GO_function: GO:0005085 - guanyl-nucleotide exchange factor activity [Evidence IEA]
OR609_002044	36.7	Inorganic ion transport and metabolism		IPR004709 Na+/H+ exchanger;IPR006153 Cation/H+ exchanger;IPR018422 Cation/H+ exchanger, CPA1 family	ENOG503NVXC	P:(P) Inorganic ion transport and metabolism	GO_component: GO:0016021 - integral component of membrane [Evidence IEA];GO_function: GO:0015299 - solute:proton antiporter activity [Evidence IEA];GO_function: GO:0015385 - sodium:proton antiporter activity [Evidence IEA];GO_process: GO:0006814 - sodium ion transport [Evidence IEA];GO_process: GO:0006885 - regulation of pH [Evidence IEA];GO_process: GO:0055085 - transmembrane transport [Evidence…
OR609_003415	36.2	Function unknown (specific for A. insulamus)						Function unknown (specific for A. insulamus)
OR609_004248	35.8	Posttranslational modification, protein turnover, chaperones	PF13415;PF13418;PF13854;PF13964	IPR015915 Kelch-type beta propeller			GO_function: GO:0005515 - protein binding [Evidence IEA]
OR609_004952	37.9	Posttranslational modification, protein turnover, chaperones;Intracellular trafficking, secretion, and vesicular transport	PF02096	IPR001708 Membrane insertase YidC/ALB3/OXA1/COX18;IPR028055 Membrane insertase YidC/Oxa1, C-terminal	ENOG503GEYC	O:(O) Posttranslational modification, protein turnover, chaperones;U:(U) Intracellular trafficking, secretion, and vesicular transport	GO_component: GO:0016021 - integral component of membrane [Evidence IEA];GO_function: GO:0032977 - membrane insertase activity [Evidence IEA]
OR609_007594	36.1	Energy production and conversion	PF00119	IPR000568 ATP synthase, F0 complex, subunit A;IPR023011 ATP synthase, F0 complex, subunit A, active site;IPR035908 ATP synthase, F0 complex, subunit A superfamily	ENOG5046SVZ	C:(C) Energy production and conversion	GO_component: GO:0045263 - proton-transporting ATP synthase complex, coupling factor F(o) [Evidence IEA];GO_function: GO:0015078 - proton transmembrane transporter activity [Evidence IEA];GO_process: GO:0015986 - ATP synthesis coupled proton transport [Evidence IEA]
OR609_007859	37.1	Function unknown (specific for A. insulamus)						Function unknown (specific for A. insulamus)
OR609_000374	33.2	Lipid transport and metabolism	PF02221	IPR003172 MD-2-related lipid-recognition domain;IPR014756 Immunoglobulin E-set;IPR039670 Sterol transport protein NPC2-like
OR609_000588	34.1	Different methabolic pathways	PF00069;PF07714;PF13418;PF13854	IPR000719 Protein kinase domain;IPR001245 Serine-threonine/tyrosine-protein kinase, catalytic domain;IPR008271 Serine/threonine-protein kinase, active site;IPR011009 Protein kinase-like domain superfamily;IPR015915 Kelch-type beta propeller			GO_function: GO:0005515 - protein binding [Evidence IEA];GO_function: GO:0004672 - protein kinase activity [Evidence IEA];GO_function: GO:0005524 - ATP binding [Evidence IEA];GO_process: GO:0006468 - protein phosphorylation [Evidence IEA]
OR609_000675	35.5	Secondary metabolites biosynthesis, transport and catabolism	PF03171	IPR005123 Oxoglutarate/iron-dependent dioxygenase;IPR027443 Isopenicillin N synthase-like superfamily	ENOG503NWSS	Q:(Q) Secondary metabolites biosynthesis, transport and catabolism	GO_function: GO:0016491 - oxidoreductase activity [Evidence IEA]
OR609_001838	35.1	Chromatin structure and dynamics		IPR011010 DNA breaking-rejoining enzyme, catalytic core;IPR013762 Integrase-like, catalytic domain superfamily			GO_function: GO:0003677 - DNA binding [Evidence IEA];GO_process: GO:0015074 - DNA integration [Evidence IEA];GO_process: GO:0006310 - DNA recombination [Evidence IEA]
OR609_003065	35.1	Function unknown (specific for A. insulamus)						Function unknown (specific for A. insulamus)
OR609_004236	33.2	Function unknown (specific for fungi)						Function unknown (specific for fungi)
OR609_004884	35.4	Different methabolic pathways	PF00069;PF07699;PF07714	IPR000719 Protein kinase domain;IPR000742 EGF-like domain;IPR008271 Serine/threonine-protein kinase, active site;IPR009030 Growth factor receptor cysteine-rich domain superfamily;IPR011009 Protein kinase-like domain superfamily;IPR011641 Tyrosine-protein kinase ephrin type A/B receptor-like			GO_function: GO:0004672 - protein kinase activity [Evidence IEA];GO_function: GO:0005524 - ATP binding [Evidence IEA];GO_process: GO:0006468 - protein phosphorylation [Evidence IEA]
OR609_004945	34.8	Posttranslational modification, protein turnover, chaperones	PF00097;PF00642;PF13445;PF13639;PF13920;PF13923;PF14634	IPR000571 Zinc finger, CCCH-type;IPR001841 Zinc finger, RING-type;IPR013083 Zinc finger, RING/FYVE/PHD-type;IPR017907 Zinc finger, RING-type, conserved site;IPR036855 Zinc finger, CCCH-type superfamily;IPR039971 Pre-mRNA-splicing factor CWC24-like	ENOG503NWD2	O:(O) Posttranslational modification, protein turnover, chaperones	GO_function: GO:0046872 - metal ion binding [Evidence IEA]
OR609_005374	33.8	Posttranslational modification, protein turnover, chaperones	PF00012	IPR013126 Heat shock protein 70 family;IPR018181 Heat shock protein 70, conserved site;IPR029047 Heat shock protein 70kD, peptide-binding domain superfamily;IPR029048 Heat shock protein 70kD, C-terminal domain superfamily;IPR043129 ATPase, nucleotide binding domain	ENOG503NV9J	O:(O) Posttranslational modification, protein turnover, chaperones	GO_function: GO:0016887 - ATPase [Evidence IEA];GO_function: GO:0005524 - ATP binding [Evidence IEA]
OR609_006769	34.1	Chromatin structure and dynamics		IPR011010 DNA breaking-rejoining enzyme, catalytic core;IPR013762 Integrase-like, catalytic domain superfamily			GO_function: GO:0003677 - DNA binding [Evidence IEA];GO_process: GO:0015074 - DNA integration [Evidence IEA];GO_process: GO:0006310 - DNA recombination [Evidence IEA]
OR609_003348	32	Chromatin structure and dynamics		IPR011010 DNA breaking-rejoining enzyme, catalytic core;IPR013762 Integrase-like, catalytic domain superfamily			GO_function: GO:0003677 - DNA binding [Evidence IEA];GO_process: GO:0015074 - DNA integration [Evidence IEA];GO_process: GO:0006310 - DNA recombination [Evidence IEA]
OR609_003711	32.4	Translation, ribosomal structure and biogenesis	PF00069;PF07714	IPR000719 Protein kinase domain;IPR008271 Serine/threonine-protein kinase, active site;IPR011009 Protein kinase-like domain superfamily;IPR017441 Protein kinase, ATP binding site	ENOG503NX38	J:(J) Translation, ribosomal structure and biogenesis	GO_function: GO:0004672 - protein kinase activity [Evidence IEA];GO_function: GO:0005524 - ATP binding [Evidence IEA];GO_process: GO:0006468 - protein phosphorylation [Evidence IEA]
OR609_004113	32.6	Function unknown (specific for fungi)						Function unknown (specific for fungi)
OR609_004915	32.6	Carbohydrate transport and metabolism;Signal transduction mechanisms	PF00149	IPR004843 Calcineurin-like phosphoesterase domain, ApaH type;IPR006186 Serine/threonine-specific protein phosphatase/bis(5-nucleosyl)-tetraphosphatase;IPR029052 Metallo-dependent phosphatase-like	ENOG503NVGA	G:(G) Carbohydrate transport and metabolism;T:(T) Signal transduction mechanisms	GO_function: GO:0016787 - hydrolase activity [Evidence IEA]
